# Supplementary material for: Identification of Genetic Alterations in Rapid Progressive Glioblastoma by Use of Whole Exome Sequencing
Source: Diagnostics (Basel). 2023 Mar 7;13(6):1017. doi: 10.3390/diagnostics13061017 (PMC10047503; doi:10.3390/diagnostics13061017)
Supplement: Supplementary file 1 [file diagnostics-13-01017-s001.zip]

Archive with 5 entries (5 files):
- Supplementary Figure S1.png
- Supplementary Figure S2.png
- Supplementary File S1.xlsx
- Supplementary File S2.xlsx
- Supplementary File S3.xlsx
