# Supplementary material for: Identification of Genetic Alterations in Rapid Progressive Glioblastoma by Use of Whole Exome Sequencing
Source: Diagnostics (Basel). 2023 Mar 7;13(6):1017. doi: 10.3390/diagnostics13061017 (PMC10047503; doi:10.3390/diagnostics13061017)
Supplement: Supplementary file 1 [file diagnostics-13-01017-s001.zip › Supplementary File S1.xlsx]

## Sheet: Sheet1
Table S1: ANNOVAR annotation results for the samples studied, upon application of Allele Frequency and Prediction Score filters (as described in Section 2.4).
Source	Sample	Gene Name	Chromosome	Start	End	Reference	Alternative	Function	Exonic Function	dbSNP	1000G_ALL (<0.01)	ExAC_Freq (<0.01)	ESP6500si_ALL (<0.01)	gnomAD_exome_ALL (<0.01)	Polyphen2_HVAR_pred (Deleterious)	SIFT_pred (Deleterious)	MutationTaster_pred (Deleterious)	MutationAssessor_pred (High/Medium)	CADD_phred (>30)
Annovar	P1/G1	ARG2	chr14	68086785	68086785	G	A	exonic	nonsynonymous SNV	.	.	.	.	0.004217	D	D	D	H	32
Annovar	P1/G1	TAPT1	chr4	16188158	16188158	C	T	exonic	nonsynonymous SNV	rs756821981	.	.	.	6.52e-06	D	D	D	H	32
Annovar	P1/G1	SLC27A4	chr9	131115332	131115332	G	A	exonic	nonsynonymous SNV	.	.	.	.	.	D	D	D	H	34
Annovar	P1/G1	MTCH2	chr11	47647265	47647265	A	G	exonic	nonsynonymous SNV	rs76666113	.	0.008243	.	.	D	D	D	M	32
Annovar	P1/G1	SYCP1	chr1	115527364	115527364	C	T	exonic	nonsynonymous SNV	rs150731809	0.0014	0.0036	0.0027	0.0046	D	D	D	M	32
Annovar	P1/G1	FN1	chr2	216235029	216235029	C	T	exonic	nonsynonymous SNV	rs55706546	0.0002	0.0011	0.0011	0.0010	D	D	D	M	33
Annovar	P1/G1	LEKR1	chr3	156763144	156763144	G	A	exonic	nonsynonymous SNV	.	.	.	.	.	D	D	D	M	34
Annovar	P1/G1	ABCA4	chr1	94466628	94466628	G	A	exonic	nonsynonymous SNV	rs61750648	0.0002	0.0001	0.0002	0.0001	D	D	D	M	34
Annovar	P1/G1	MYO3B	chr2	171323175	171323175	C	T	exonic	nonsynonymous SNV	rs34236931	0.0006	0.0017	0.0023	0.0018	D	D	D	M	34
Annovar	P1/G1	TTI1	chr20	36611999	36611999	C	A	exonic	nonsynonymous SNV	.	.	.	.	.	D	D	D	M	35
Annovar	P2/G3	ERCC4	chr16	14028081	14028081	C	T	exonic	nonsynonymous SNV	rs1799802	0.0022	0.0038	0.0044	0.0040	D	D	D	H	32
Annovar	P2/G3	RCBTB1	chr13	50129798	50129798	C	A	exonic	nonsynonymous SNV	.	.	.	.	.	D	D	D	M	31
Annovar	P2/G3	MTCH2	chr11	47647265	47647265	A	G	exonic	nonsynonymous SNV	rs76666113	.	0.008243	.	.	D	D	D	M	32
Annovar	P2/G3	DIEXF	chr1	210016849	210016849	C	T	exonic	nonsynonymous SNV	.	.	.	.	.	D	D	D	M	32
Annovar	P2/G3	PTPN14	chr1	214557849	214557849	C	T	exonic	nonsynonymous SNV	.	.	.	.	.	D	D	D	M	32
Annovar	P2/G3	NXF1	chr11	62571442	62571442	C	A	exonic	nonsynonymous SNV	.	.	.	.	.	D	D	D	M	32
Annovar	P2/G3	TMEM120B	chr12	122211371	122211371	T	A	exonic	nonsynonymous SNV	.	.	.	.	.	D	D	D	M	32
Annovar	P2/G3	GXYLT1	chr12	42499739	42499739	C	T	exonic	nonsynonymous SNV	rs77582546	.	.	.	.	D	D	D	M	33
Annovar	P2/G3	ABTB2	chr11	34192539	34192539	G	A	exonic	nonsynonymous SNV	rs754674716	.	0.008242	.	0.008126	D	D	D	M	34
Annovar	P2/G3	PRDM1	chr6	106543533	106543533	G	A	exonic	nonsynonymous SNV	.	.	.	.	.	D	D	D	M	34
Annovar	P2/G3	ARID3C	chr9	34624014	34624014	G	A	exonic	nonsynonymous SNV	.	.	.	.	.	D	D	D	M	34
Annovar	P2/G3	GXYLT1	chr12	42499711	42499711	C	A	exonic	nonsynonymous SNV	rs76555438	.	.	.	.	D	D	D	M	34
Annovar	P2/G3	EHBP1	chr2	63206344	63206344	C	T	exonic	nonsynonymous SNV	rs143970378	0.0002	0.0003	0.0005	0.0003	D	D	D	M	34
Annovar	P2/G3	RFX4	chr12	107105260	107105260	C	T	exonic	nonsynonymous SNV	rs76703390	0.0006	0.0004	0.0005	0.0005	D	D	D	M	34
Annovar	P2/G3	DUSP27	chr1	167096961	167096961	C	T	exonic	nonsynonymous SNV	rs61748779	.	0.0012	0.0018	0.0012	D	D	D	M	34
Annovar	P2/G3	OTOF	chr2	26750782	26750782	G	A	exonic	nonsynonymous SNV	rs61746568	0.0094	0.0084	0.0043	0.0095	D	D	D	M	34
Annovar	P2/G3	CCDC102A	chr16	57550293	57550293	C	T	exonic	nonsynonymous SNV	rs144924841	0.0002	0.0011	0.0003	0.0007	D	D	D	M	35
Annovar	P2/G3	POMT1	chr9	134398452	134398452	C	T	exonic	nonsynonymous SNV	rs147266709	0.0046	0.0089	0.01	0.0087	D	D	D	M	35
Annovar	P3/G4	LIPF	chr10	90428449	90428449	G	A	exonic	nonsynonymous SNV	.	.	.	.	.	D	D	D	H	31
Annovar	P3/G4	DNAH12	chr3	57415434	57415434	T	G	exonic	unknown	rs145799134	0.004	0.0096	0.005	0.0060	D	D	D	H	31
Annovar	P3/G4	INPPL1	chr11	71944526	71944526	G	C	exonic	nonsynonymous SNV	.	.	.	.	.	D	D	D	H	32
Annovar	P3/G4	HACL1	chr3	15609360	15609360	G	A	exonic	nonsynonymous SNV	rs751708677	.	.	.	.	D	D	D	H	33
Annovar	P3/G4	DYSF	chr2	71778756	71778756	G	A	exonic	nonsynonymous SNV	.	.	.	.	0.004271	D	D	D	H	35
Annovar	P3/G4	KCNK17	chr6	39271757	39271757	C	T	exonic	nonsynonymous SNV	rs113315405	0.0004	0.0002	0.0002	0.0002	D	D	D	M	30
Annovar	P3/G4	PRRC2B	chr9	134323107	134323107	C	T	exonic	nonsynonymous SNV	rs779547042	.	2.74e-05	.	0.008161	D	D	D	M	31
Annovar	P3/G4	KDM3A	chr2	86716518	86716518	G	A	exonic	nonsynonymous SNV	rs113985244	0.0026	0.0031	0.0018	0.0029	D	D	D	M	31
Annovar	P3/G4	FAM205A	chr9	34729338	34729338	C	A	exonic	nonsynonymous SNV	rs142053044	0.0018	0.0033	0.0024	0.0039	D	D	D	M	31
Annovar	P3/G4	TLN2	chr15	63029125	63029125	C	G	exonic	nonsynonymous SNV	rs776799987	.	0.008312	.	0.008133	D	D	D	M	32
Annovar	P3/G4	MTCH2	chr11	47647265	47647265	A	G	exonic	nonsynonymous SNV	rs76666113	.	0.008243	.	.	D	D	D	M	32
Annovar	P3/G4	ROR2	chr9	94486693	94486693	C	T	exonic	nonsynonymous SNV	rs34431454	0.01	0.0048	0.0005	0.0045	D	D	D	M	32
Annovar	P3/G4	DOCK8	chr9	328113	328113	C	T	exonic	nonsynonymous SNV	rs75352090	0.0008	0.0009	0.0002	0.0010	D	D	D	M	33
Annovar	P3/G4	GYS2	chr12	21727140	21727140	C	T	exonic	nonsynonymous SNV	rs754575574	.	0.008242	.	0.008127	D	D	D	M	34
Annovar	P3/G4	EPHA10	chr1	38227421	38227421	C	T	exonic	nonsynonymous SNV	.	.	.	.	.	D	D	D	M	34
Annovar	P3/G4	PLAA	chr9	26913877	26913877	C	A	exonic	nonsynonymous SNV	.	.	.	.	.	D	D	D	M	34
Annovar	P3/G4	SPACA9	chr9	135759446	135759446	G	A	exonic	nonsynonymous SNV	rs200511339	.	0.0005	0.0003	0.0003	D	D	D	M	34
Annovar	P3/G4	WWOX	chr16	78149000	78149000	C	T	exonic	nonsynonymous SNV	rs141361080	0.0058	0.0076	0.0057	0.0075	D	D	D	M	34
Annovar	P3/G4	LRGUK	chr7	133863343	133863343	C	T	exonic	nonsynonymous SNV	rs61749957	0.0016	0.0041	0.0038	0.0040	D	D	D	M	35
Annovar	P3/G5	DNAH12	chr3	57415434	57415434	T	G	exonic	unknown	rs145799134	0.004	0.0096	0.005	0.0060	D	D	D	H	31
Annovar	P3/G5	USH2A	chr1	215848243	215848243	G	A	exonic	nonsynonymous SNV	rs527236137	.	.	.	.	D	D	D	H	33
Annovar	P3/G5	HACL1	chr3	15609360	15609360	G	A	exonic	nonsynonymous SNV	rs751708677	.	.	.	.	D	D	D	H	33
Annovar	P3/G5	C5	chr9	123751846	123751846	C	T	exonic	nonsynonymous SNV	.	.	.	.	0.0004	D	D	D	H	33
Annovar	P3/G5	PDE1C	chr7	31864584	31864584	C	T	exonic	nonsynonymous SNV	rs187542698	0.0002	.	.	0	D	D	D	H	35
Annovar	P3/G5	DYSF	chr2	71778756	71778756	G	A	exonic	nonsynonymous SNV	.	.	.	.	0.004271	D	D	D	H	35
Annovar	P3/G5	KCNK17	chr6	39271757	39271757	C	T	exonic	nonsynonymous SNV	rs113315405	0.0004	0.0002	0.0002	0.0002	D	D	D	M	30
Annovar	P3/G5	PRRC2B	chr9	134323107	134323107	C	T	exonic	nonsynonymous SNV	rs779547042	.	2.74e-05	.	0.008161	D	D	D	M	31
Annovar	P3/G5	KDM3A	chr2	86716518	86716518	G	A	exonic	nonsynonymous SNV	rs113985244	0.0026	0.0031	0.0018	0.0029	D	D	D	M	31
Annovar	P3/G5	FAM205A	chr9	34729338	34729338	C	A	exonic	nonsynonymous SNV	rs142053044	0.0018	0.0033	0.0024	0.0039	D	D	D	M	31
Annovar	P3/G5	TLN2	chr15	63029125	63029125	C	G	exonic	nonsynonymous SNV	rs776799987	.	0.008312	.	0.008133	D	D	D	M	32
Annovar	P3/G5	MTCH2	chr11	47647265	47647265	A	G	exonic	nonsynonymous SNV	rs76666113	.	0.008243	.	.	D	D	D	M	32
Annovar	P3/G5	ROR2	chr9	94486693	94486693	C	T	exonic	nonsynonymous SNV	rs34431454	0.01	0.0048	0.0005	0.0045	D	D	D	M	32
Annovar	P3/G5	DOCK8	chr9	328113	328113	C	T	exonic	nonsynonymous SNV	rs75352090	0.0008	0.0009	0.0002	0.0010	D	D	D	M	33
Annovar	P3/G5	GYS2	chr12	21727140	21727140	C	T	exonic	nonsynonymous SNV	rs754575574	.	0.008242	.	0.008127	D	D	D	M	34
Annovar	P3/G5	EPHA10	chr1	38227421	38227421	C	T	exonic	nonsynonymous SNV	.	.	.	.	.	D	D	D	M	34
Annovar	P3/G5	SPACA9	chr9	135759446	135759446	G	A	exonic	nonsynonymous SNV	rs200511339	.	0.0005	0.0003	0.0003	D	D	D	M	34
Annovar	P3/G5	WWOX	chr16	78149000	78149000	C	T	exonic	nonsynonymous SNV	rs141361080	0.0058	0.0076	0.0057	0.0075	D	D	D	M	34
Annovar	P3/G5	LRGUK	chr7	133863343	133863343	C	T	exonic	nonsynonymous SNV	rs61749957	0.0016	0.0041	0.0038	0.0040	D	D	D	M	35
Annovar	P4/G6	DNAH2	chr17	7722376	7722376	C	T	exonic	nonsynonymous SNV	rs202094383	.	0.0001	0.0002	0.0001	D	D	D	H	32
Annovar	P4/G6	ACLY	chr17	40039467	40039467	A	C	exonic	nonsynonymous SNV	rs79062040	0.0004	0.0015	0.0025	0.0014	D	D	D	H	33
Annovar	P4/G6	NEDD9	chr6	11185839	11185839	C	G	exonic	nonsynonymous SNV	.	.	.	.	.	D	D	D	M	30
Annovar	P4/G6	MTCH2	chr11	47647265	47647265	A	G	exonic	nonsynonymous SNV	rs76666113	.	0.008243	.	.	D	D	D	M	32
Annovar	P4/G6	NYAP2	chr2	226516175	226516175	G	A	exonic	nonsynonymous SNV	.	.	.	.	.	D	D	D	M	32
Annovar	P4/G6	NIPAL2	chr8	99224642	99224642	C	T	exonic	nonsynonymous SNV	rs143042849	0.0002	0.0010	0.0008	0.0011	D	D	D	M	32
Annovar	P4/G6	PDXDC1	chr16	15123905	15123905	C	T	exonic	nonsynonymous SNV	rs376316419	0.0018	0.0028	0.0002	0.0014	D	D	D	M	32
Annovar	P4/G6	KCNK5	chr6	39159379	39159379	G	A	exonic	nonsynonymous SNV	rs150380866	0.0024	0.0039	0.0037	0.0036	D	D	D	M	32
Annovar	P4/G6	LAMA1	chr18	7009265	7009265	G	A	exonic	nonsynonymous SNV	rs375341685	.	0.008237	0.0001	0.004061	D	D	D	M	33
Annovar	P4/G6	JUP	chr17	39921017	39921017	A	T	exonic	nonsynonymous SNV	.	.	.	.	.	D	D	D	M	33
Annovar	P4/G6	GRAMD2A	chr15	72459382	72459382	G	A	exonic	nonsynonymous SNV	rs141536149	.	0.0003	0.0002	0.0003	D	D	D	M	33
Annovar	P4/G6	SLC27A3	chr1	153750665	153750665	G	A	exonic	nonsynonymous SNV	rs141932545	0.002	0.0006	0.0001	0.0006	D	D	D	M	34
Annovar	P4/G6	RPAP1	chr15	41819466	41819466	G	A	exonic	nonsynonymous SNV	rs35981448	0.0028	0.0049	0.0043	0.0051	D	D	D	M	34
Annovar	P4/G6	FAM81B	chr5	94749757	94749757	C	T	exonic	nonsynonymous SNV	rs76962324	0.0044	0.0050	0.0068	0.0051	D	D	D	M	35
