# Supplementary material for: Identification of Genetic Alterations in Rapid Progressive Glioblastoma by Use of Whole Exome Sequencing
Source: Diagnostics (Basel). 2023 Mar 7;13(6):1017. doi: 10.3390/diagnostics13061017 (PMC10047503; doi:10.3390/diagnostics13061017)
Supplement: Supplementary file 1 [file diagnostics-13-01017-s001.zip › Supplementary File S2.xlsx]

## Sheet: Sheet1
Table S2: Summary of variation types and counts for each sample, obtained through Maftools analysis (as described in Section 2.4).
Tumor_Sample_Barcode	Frame_Shift_Del	Frame_Shift_Ins	In_Frame_Del	In_Frame_Ins	Missense_Mutation	Nonsense_Mutation	Nonstop_Mutation	Translation_Start_Site	total
g6_annovar	86	54	256	182	10562	99	10	30	11279
g5_annovar	85	57	237	165	10587	96	13	28	11268
g4_annovar	90	54	261	169	10388	88	13	28	11091
g3_annovar	62	38	179	119	7876	70	11	20	8375
g1_annovar	59	32	151	139	7296	62	10	18	7767
								Total Variations	49780
