# Supplementary material for: Identification of Genetic Alterations in Rapid Progressive Glioblastoma by Use of Whole Exome Sequencing
Source: Diagnostics (Basel). 2023 Mar 7;13(6):1017. doi: 10.3390/diagnostics13061017 (PMC10047503; doi:10.3390/diagnostics13061017)
Supplement: Supplementary file 1 [file diagnostics-13-01017-s001.zip › Supplementary File S3.xlsx]

## Sheet: Sheet1
Table S3: Summary of variation types and counts for the 8,468 genes observed to be mutated by use Maftools (as described in Section 2.4).
Hugo_Symbol	Frame_Shift_Del	Frame_Shift_Ins	In_Frame_Del	In_Frame_Ins	Missense_Mutation	Nonsense_Mutation	Nonstop_Mutation	Translation_Start_Site	total	MutatedSamples	AlteredSamples
MUC3A	0	0	0	5	623	9	0	0	637	5	5
MUC4	0	0	3	5	411	0	0	0	419	5	5
MUC6	0	0	0	0	262	1	0	0	263	5	5
OR4C5	0	0	0	0	157	20	0	0	177	5	5
PDE4DIP	4	0	0	0	136	17	0	0	157	5	5
AHNAK2	0	0	0	0	147	0	0	0	147	5	5
OR4C3	0	0	5	0	124	5	0	0	134	5	5
ZNF806	3	0	0	0	129	0	0	0	132	5	5
TTN	0	0	0	0	103	1	0	0	104	5	5
RP1L1	0	1	2	0	99	0	0	0	102	5	5
MUC5B	0	0	0	0	99	0	0	0	99	5	5
GOLGA6L2	0	5	0	6	87	0	0	0	98	5	5
OR9G1	0	0	0	0	96	0	0	0	96	5	5
ANKRD36C	0	1	0	0	83	9	0	0	93	5	5
CCDC168	0	0	0	0	86	0	0	0	86	5	5
IGFN1	0	0	0	0	85	0	0	0	85	5	5
OR8U1	0	0	0	0	83	0	0	0	83	5	5
PABPC3	0	0	1	0	69	7	0	0	77	5	5
GPRIN2	0	0	0	5	69	0	0	0	74	5	5
OBSCN	0	0	0	0	72	0	0	0	72	5	5
PARP4	0	0	0	0	71	0	0	0	71	5	5
GXYLT1	0	0	0	0	63	4	0	0	67	5	5
MUC12	0	0	0	1	66	0	0	0	67	5	5
MUC2	0	0	0	0	66	0	0	0	66	5	5
TAS2R31	0	0	0	0	66	0	0	0	66	5	5
MTCH2	0	0	0	0	52	12	0	0	64	5	5
FAM186A	0	0	0	0	62	0	0	0	62	5	5
HRNR	0	0	0	0	62	0	0	0	62	5	5
DCHS2	5	0	0	0	53	0	0	0	58	5	5
DNAH14	0	0	0	0	57	0	0	0	57	5	5
PRUNE2	0	0	5	4	47	1	0	0	57	5	5
C1orf167	0	0	0	0	56	0	0	0	56	5	5
FSIP2	0	0	0	0	55	0	0	0	55	5	5
TAS2R19	0	0	0	0	49	0	0	0	54	5	5
CMYA5	0	0	0	0	53	0	0	0	53	5	5
DNHD1	0	0	2	5	46	0	0	0	53	5	5
DSPP	0	0	16	5	32	0	0	0	53	5	5
ALMS1	0	0	2	13	36	0	0	0	51	5	5
COL6A5	0	0	0	0	46	5	0	0	51	5	5
PRSS3	2	0	2	0	47	0	0	0	51	5	5
FAT1	0	0	0	0	50	0	0	0	50	5	5
SYNE2	0	0	0	0	48	1	0	0	49	5	5
PABPC1	0	0	0	0	47	0	0	0	47	5	5
ZNF141	0	0	0	0	46	0	0	0	46	5	5
SYNE1	0	0	0	0	45	0	0	0	45	5	5
BCLAF1	0	0	0	0	43	0	0	0	43	5	5
MKI67	1	0	0	0	42	0	0	0	43	5	5
FAT2	0	0	0	0	42	0	0	0	42	5	5
DNAH11	0	0	0	0	37	4	0	0	41	5	5
HNRNPCL1	0	0	0	0	41	0	0	0	41	5	5
TAS2R43	0	0	0	0	41	0	0	0	41	5	5
BDP1	0	0	0	0	40	0	0	0	40	5	5
CNN2	0	0	0	0	39	0	0	0	39	5	5
FNDC1	0	0	5	0	34	0	0	0	39	5	5
CRIPAK	2	1	0	0	35	0	0	0	38	5	5
DNAH5	0	0	0	0	38	0	0	0	38	5	5
HSPG2	0	0	0	0	38	0	0	0	38	5	5
MALRD1	0	0	0	0	38	0	0	0	38	5	5
CFAP46	0	0	0	1	36	0	0	0	37	5	5
OTOG	0	0	0	0	35	0	0	0	35	5	5
SSPO	0	10	0	0	25	0	0	0	35	5	5
WDR97	0	0	0	0	35	0	0	0	35	5	5
CDH23	0	0	0	0	34	0	0	0	34	5	5
NEB	0	0	0	0	34	0	0	0	34	5	5
OR8D4	0	0	0	0	34	0	0	0	34	5	5
ADGRV1	0	0	0	0	33	0	0	0	33	5	5
CENPF	0	0	0	0	33	0	0	0	33	5	5
HEATR1	0	0	0	0	33	0	0	0	33	5	5
MUC20	0	0	0	0	33	0	0	0	33	5	5
OR1S1	0	0	0	0	29	0	0	0	33	5	5
SLC9C1	0	0	0	0	33	0	0	0	33	5	5
VWDE	0	0	0	0	33	0	0	0	33	5	5
CFAP54	0	0	0	0	32	0	0	0	32	5	5
CSNK2A3	0	0	0	0	32	0	0	0	32	5	5
NRAP	0	0	0	0	32	0	0	0	32	5	5
OBP2A	0	2	0	0	30	0	0	0	32	5	5
SVEP1	0	0	0	0	32	0	0	0	32	5	5
ANKRD36	0	0	0	0	31	0	0	0	31	5	5
CUBN	0	0	0	0	31	0	0	0	31	5	5
DDX60L	0	0	0	0	31	0	0	0	31	5	5
FRAS1	0	0	0	0	31	0	0	0	31	5	5
OR5H6	0	0	5	0	26	0	0	0	31	5	5
TG	0	0	0	0	31	0	0	0	31	5	5
ZNF717	10	0	0	0	20	1	0	0	31	5	5
CAP1	0	0	0	0	30	0	0	0	30	5	5
OR1L6	0	0	0	0	30	0	0	0	30	5	5
OTOGL	0	0	0	0	30	0	0	0	30	5	5
PLEC	0	0	0	0	30	0	0	0	30	5	5
PSMD13	0	0	0	0	30	0	0	0	30	5	5
SLC22A24	0	0	0	0	25	5	0	0	30	5	5
OVCH1	0	0	0	0	29	0	0	0	29	5	5
PCSK5	0	0	0	0	29	0	0	0	29	5	5
SLC39A4	0	0	0	0	27	0	0	2	29	5	5
SPINK5	0	0	0	0	29	0	0	0	29	5	5
ZNF804A	0	0	0	5	24	0	0	0	29	5	5
CRYBG2	0	0	1	0	27	0	0	0	28	5	5
HEG1	0	0	0	4	24	0	0	0	28	5	5
HNRNPCL2	0	0	0	0	28	0	0	0	28	5	5
MROH2A	0	0	0	0	28	0	0	0	28	5	5
MROH2B	0	0	0	0	25	3	0	0	28	5	5
OR2L8	0	0	0	0	23	5	0	0	28	5	5
OR51M1	0	0	0	0	28	0	0	0	28	5	5
USH2A	0	0	0	0	28	0	0	0	28	5	5
ERAP1	0	0	0	0	27	0	0	0	27	5	5
HIVEP3	0	0	0	0	27	0	0	0	27	5	5
MIA2	0	0	0	0	27	0	0	0	27	5	5
NOM1	0	0	0	0	27	0	0	0	27	5	5
OR5B3	3	0	0	0	24	0	0	0	27	5	5
PIKFYVE	0	0	0	0	27	0	0	0	27	5	5
TAS2R20	0	0	0	0	27	0	0	0	27	5	5
WDFY4	0	0	0	0	27	0	0	0	27	5	5
WHRN	0	0	0	0	27	0	0	0	27	5	5
CTBP2	0	0	0	2	24	0	0	0	26	5	5
ESPL1	0	0	0	0	26	0	0	0	26	5	5
EXD3	0	0	0	0	26	0	0	0	26	5	5
FAM208B	0	0	0	0	26	0	0	0	26	5	5
OR10G4	0	0	0	0	26	0	0	0	26	5	5
OR2W3	0	0	0	0	26	0	0	0	26	5	5
PITRM1	0	0	0	0	26	0	0	0	26	5	5
USP17L7	0	0	0	0	26	0	0	0	26	5	5
ABCA13	0	0	0	0	25	0	0	0	25	5	5
C9orf84	0	0	0	0	25	0	0	0	25	5	5
CCDC110	0	0	0	0	25	0	0	0	25	5	5
IGSF22	0	0	0	0	25	0	0	0	25	5	5
KIF20B	0	0	0	4	21	0	0	0	25	5	5
MYO3A	0	0	0	0	25	0	0	0	25	5	5
PRB4	0	0	0	0	24	1	0	0	25	5	5
RAET1E	0	0	0	0	25	0	0	0	25	5	5
STK32C	0	5	0	0	20	0	0	0	25	5	5
WNK1	0	6	0	0	19	0	0	0	25	5	5
AKAP12	0	0	0	4	19	1	0	0	24	5	5
APOB	0	0	0	0	24	0	0	0	24	5	5
CLCNKB	0	0	0	0	24	0	0	0	24	5	5
DST	0	0	0	0	24	0	0	0	24	5	5
ESPNL	0	0	0	0	24	0	0	0	24	5	5
EYS	0	0	0	0	24	0	0	0	24	5	5
KLHDC7A	0	0	0	0	24	0	0	0	24	5	5
KRTAP5-5	0	0	5	2	17	0	0	0	24	5	5
MCPH1	0	0	0	0	24	0	0	0	24	5	5
MDN1	0	0	0	0	24	0	0	0	24	5	5
OAS1	5	0	0	0	19	0	0	0	24	5	5
OR1B1	0	3	0	0	18	3	0	0	24	5	5
PERM1	0	0	0	0	24	0	0	0	24	5	5
SNX19	0	0	0	0	24	0	0	0	24	5	5
ASAH1	0	0	0	0	23	0	0	0	23	5	5
CDK11A	0	0	0	3	20	0	0	0	23	5	5
CFAP44	0	0	0	0	23	0	0	0	23	5	5
CFAP74	0	0	0	3	20	0	0	0	23	5	5
F5	0	0	0	0	23	0	0	0	23	5	5
KIAA1211	0	0	0	3	20	0	0	0	23	5	5
KIAA1456	0	0	0	0	23	0	0	0	23	5	5
KIAA1551	0	0	0	0	23	0	0	0	23	5	5
MYOM3	0	0	0	0	23	0	0	0	23	5	5
NID2	0	0	0	0	23	0	0	0	23	5	5
OR13F1	0	0	0	0	23	0	0	0	23	5	5
PLEKHG4B	0	0	0	0	23	0	0	0	23	5	5
PTCHD3	0	1	0	0	17	0	0	0	23	5	5
RECQL4	4	0	0	0	19	0	0	0	23	5	5
TACC2	0	0	0	0	23	0	0	0	23	5	5
TOGARAM2	0	0	0	0	23	0	0	0	23	5	5
VWF	0	0	0	0	23	0	0	0	23	5	5
A2ML1	0	0	0	0	22	0	0	0	22	5	5
ATP13A5	0	0	0	0	22	0	0	0	22	5	5
CCDC7	2	0	0	0	20	0	0	0	22	5	5
COBL	0	0	4	0	18	0	0	0	22	5	5
COL4A3	0	0	0	0	22	0	0	0	22	5	5
CRB2	0	0	0	0	22	0	0	0	22	5	5
EPB41L4A	0	0	0	0	22	0	0	0	22	5	5
EPPK1	0	0	0	0	22	0	0	0	22	5	5
EXPH5	0	0	0	0	22	0	0	0	22	5	5
FAT4	0	0	0	0	22	0	0	0	22	5	5
KNDC1	0	0	0	0	22	0	0	0	22	5	5
LAMC3	0	0	0	0	22	0	0	0	22	5	5
MEGF6	0	0	0	1	21	0	0	0	22	5	5
MLIP	0	0	0	0	22	0	0	0	22	5	5
MST1L	1	0	0	0	21	0	0	0	22	5	5
NAALADL2	0	0	0	0	22	0	0	0	22	5	5
NUP210	0	0	0	0	22	0	0	0	22	5	5
OR4C46	0	0	0	0	22	0	0	0	22	5	5
OR52L1	0	0	0	0	22	0	0	0	22	5	5
PATJ	0	0	0	0	22	0	0	0	22	5	5
PKD1L1	0	0	0	0	22	0	0	0	22	5	5
PKHD1	0	0	0	0	22	0	0	0	22	5	5
PRRC2B	0	0	0	0	22	0	0	0	22	5	5
SLC22A20	0	0	0	0	22	0	0	0	22	5	5
SVIL	0	0	0	0	22	0	0	0	22	5	5
TAS2R42	0	0	0	0	22	0	0	0	22	5	5
TCHH	0	0	0	2	20	0	0	0	22	5	5
TNC	0	0	0	0	22	0	0	0	22	5	5
ULK4	0	0	0	0	22	0	0	0	22	5	5
C11orf16	0	0	0	0	21	0	0	0	21	5	5
CR1	0	0	0	0	21	0	0	0	21	5	5
CROCC	0	0	0	0	21	0	0	0	21	5	5
CROCC2	0	0	0	0	21	0	0	0	21	5	5
DLC1	0	0	0	0	21	0	0	0	21	5	5
ETAA1	0	0	0	0	21	0	0	0	21	5	5
FAM131C	0	0	0	0	21	0	0	0	21	5	5
FAM205A	0	0	0	0	21	0	0	0	21	5	5
FAT3	0	1	0	0	20	0	0	0	21	5	5
FREM2	0	0	0	0	21	0	0	0	21	5	5
GBP6	0	0	0	0	21	0	0	0	21	5	5
GREB1	0	0	0	0	21	0	0	0	21	5	5
NCOR2	0	0	2	10	9	0	0	0	21	5	5
OR2B11	3	0	0	0	18	0	0	0	21	5	5
OR51B2	0	0	0	0	21	0	0	0	21	5	5
OR52H1	0	0	0	0	20	0	0	1	21	5	5
OR5P2	0	0	0	4	17	0	0	0	21	5	5
OR6J1	0	0	0	0	21	0	0	0	21	5	5
P2RX7	0	0	0	0	21	0	0	0	21	5	5
PTPRQ	0	0	0	0	21	0	0	0	21	5	5
SEC16B	0	0	0	0	21	0	0	0	21	5	5
UBXN11	0	0	2	1	18	0	0	0	21	5	5
ZFYVE16	0	0	0	0	21	0	0	0	21	5	5
ALDH3B2	0	0	0	0	20	0	0	0	20	5	5
ALPK1	0	0	0	0	20	0	0	0	20	5	5
C10orf71	0	0	0	0	20	0	0	0	20	5	5
C12orf10	0	0	0	0	20	0	0	0	20	5	5
CASP12	0	0	0	0	15	5	0	0	20	5	5
CCDC129	0	0	0	0	20	0	0	0	20	5	5
CCDC170	0	0	0	0	20	0	0	0	20	5	5
CD200R1	0	0	0	0	20	0	0	0	20	5	5
DZIP1L	0	0	0	0	20	0	0	0	20	5	5
EHBP1L1	0	0	0	0	20	0	0	0	20	5	5
ERV3-1	0	0	0	0	20	0	0	0	20	5	5
FOXQ1	0	0	0	0	20	0	0	0	20	5	5
FYCO1	0	0	0	0	20	0	0	0	20	5	5
HCLS1	0	0	0	1	19	0	0	0	20	5	5
IQGAP2	0	0	0	0	20	0	0	0	20	5	5
KANK4	0	0	0	0	20	0	0	0	20	5	5
KLHL38	0	0	0	0	20	0	0	0	20	5	5
KLRC3	0	0	0	0	20	0	0	0	20	5	5
LGALS8	0	0	0	0	20	0	0	0	20	5	5
LRRC56	0	0	0	0	20	0	0	0	20	5	5
MSH3	0	0	5	0	15	0	0	0	20	5	5
MUC17	0	0	0	0	20	0	0	0	20	5	5
NACA	0	0	0	0	20	0	0	0	20	5	5
NES	0	0	0	0	20	0	0	0	20	5	5
OR11L1	0	0	0	0	20	0	0	0	20	5	5
OR13G1	0	0	0	0	20	0	0	0	20	5	5
OR4L1	3	0	0	0	17	0	0	0	20	5	5
OR6C1	0	4	0	0	16	0	0	0	20	5	5
PSMG4	0	0	0	0	20	0	0	0	20	5	5
PXDNL	0	0	0	0	19	1	0	0	20	5	5
RIF1	0	0	0	0	20	0	0	0	20	5	5
SETX	0	0	0	0	20	0	0	0	20	5	5
SP110	0	0	0	0	20	0	0	0	20	5	5
ABCB5	0	0	0	0	15	0	0	4	19	5	5
AKAP3	0	0	0	0	19	0	0	0	19	5	5
AKAP9	0	0	0	4	15	0	0	0	19	5	5
ARHGEF28	0	0	0	0	19	0	0	0	19	5	5
C7orf57	0	0	0	0	19	0	0	0	19	5	5
CD207	0	5	0	0	13	1	0	0	19	5	5
CDC27	3	0	0	0	16	0	0	0	19	5	5
CEP295	0	0	0	0	19	0	0	0	19	5	5
CNPPD1	0	0	0	0	19	0	0	0	19	5	5
COL4A4	0	0	0	0	19	0	0	0	19	5	5
CPZ	0	0	0	0	19	0	0	0	19	5	5
DEFB108B	0	0	0	0	19	0	0	0	19	5	5
FAM149A	0	0	0	0	19	0	0	0	19	5	5
FAM184B	0	0	0	0	19	0	0	0	19	5	5
FREM1	0	0	0	0	19	0	0	0	19	5	5
IGHMBP2	0	0	0	0	19	0	0	0	19	5	5
ITIH5	5	0	0	0	14	0	0	0	19	5	5
LRP2	0	0	0	0	19	0	0	0	19	5	5
MAN2B2	0	0	0	0	19	0	0	0	19	5	5
MICALCL	0	0	0	6	13	0	0	0	19	5	5
MMP27	0	0	0	0	19	0	0	0	19	5	5
MRGPRX3	0	0	0	0	15	4	0	0	19	5	5
NUGGC	0	0	0	0	19	0	0	0	19	5	5
OBSL1	0	0	0	0	19	0	0	0	19	5	5
OR52E4	0	0	0	0	19	0	0	0	19	5	5
PCLO	0	0	0	5	14	0	0	0	19	5	5
PRAG1	0	0	0	7	12	0	0	0	19	5	5
RP1	0	0	0	0	19	0	0	0	19	5	5
SHROOM3	0	0	0	0	19	0	0	0	19	5	5
TNN	0	0	0	0	19	0	0	0	19	5	5
WDR66	0	0	0	4	14	1	0	0	19	5	5
AGXT2	0	0	0	0	18	0	0	0	18	5	5
AMACR	0	0	0	0	18	0	0	0	18	5	5
ATP10D	0	0	0	0	18	0	0	0	18	5	5
CAND2	0	0	0	0	18	0	0	0	18	5	5
CNTN5	0	0	0	0	15	3	0	0	18	5	5
COL24A1	0	0	0	0	18	0	0	0	18	5	5
DNAH8	0	0	0	0	18	0	0	0	18	5	5
FMN2	0	0	6	0	12	0	0	0	18	5	5
GALC	0	0	0	0	18	0	0	0	18	5	5
HMCN1	1	0	0	0	17	0	0	0	18	5	5
LAMA4	0	0	0	0	18	0	0	0	18	5	5
MAST2	0	0	0	0	18	0	0	0	18	5	5
MERTK	0	0	0	0	18	0	0	0	18	5	5
MROH7	0	0	0	0	18	0	0	0	18	5	5
NEIL3	0	0	0	0	18	0	0	0	18	5	5
OR11H6	0	0	0	0	18	0	0	0	18	5	5
OR14I1	0	0	0	0	18	0	0	0	18	5	5
REPIN1	0	0	1	0	17	0	0	0	18	5	5
RREB1	0	0	0	0	18	0	0	0	18	5	5
SLC22A1	0	0	5	0	13	0	0	0	18	5	5
SLC29A3	0	0	0	0	18	0	0	0	18	5	5
TTC21A	0	0	0	0	18	0	0	0	18	5	5
UPK3B	0	0	0	0	18	0	0	0	18	5	5
ZC3H3	0	0	0	0	17	1	0	0	18	5	5
ANKK1	0	0	0	0	17	0	0	0	17	5	5
ANO9	0	0	0	0	17	0	0	0	17	5	5
C3orf20	0	0	0	0	17	0	0	0	17	5	5
CCDC66	0	0	0	4	13	0	0	0	17	5	5
CD109	0	0	0	0	17	0	0	0	17	5	5
CD6	0	0	0	0	17	0	0	0	17	5	5
CR2	0	0	0	0	17	0	0	0	17	5	5
CRACR2B	0	0	0	0	17	0	0	0	17	5	5
EIF2AK3	0	0	5	0	12	0	0	0	17	5	5
EVC	0	0	0	0	17	0	0	0	17	5	5
FCRL5	0	0	0	0	17	0	0	0	17	5	5
FGF20	0	0	0	0	17	0	0	0	17	5	5
GRIN3A	0	0	0	0	17	0	0	0	17	5	5
GTPBP10	0	0	0	0	17	0	0	0	17	5	5
HEATR5A	0	0	0	0	17	0	0	0	17	5	5
HKDC1	0	0	0	0	17	0	0	0	17	5	5
IBSP	0	0	0	0	17	0	0	0	17	5	5
IQCE	0	0	0	0	17	0	0	0	17	5	5
KRT77	0	0	0	0	17	0	0	0	17	5	5
LPA	0	0	0	0	17	0	0	0	17	5	5
LTF	0	0	0	5	12	0	0	0	17	5	5
MCC	0	0	0	9	8	0	0	0	17	5	5
MRNIP	0	0	0	0	17	0	0	0	17	5	5
MRVI1	0	0	0	0	17	0	0	0	17	5	5
NLRP14	0	0	0	0	17	0	0	0	17	5	5
OR10G7	0	0	0	0	17	0	0	0	17	5	5
OR2T8	0	0	0	0	17	0	0	0	17	5	5
OR4E1	5	0	0	0	12	0	0	0	17	5	5
OR5H15	0	0	0	0	17	0	0	0	17	5	5
OR8S1	0	0	0	0	17	0	0	0	17	5	5
OVCH2	0	0	0	0	17	0	0	0	17	5	5
PDLIM5	0	0	0	0	17	0	0	0	17	5	5
PPP1R3A	0	0	0	0	17	0	0	0	17	5	5
PRSS48	0	2	0	0	10	0	0	0	17	5	5
PSAPL1	0	0	0	0	17	0	0	0	17	5	5
RHBG	2	0	0	0	15	0	0	0	17	5	5
SYNPO2	0	0	5	0	12	0	0	0	17	5	5
TGS1	0	0	0	0	17	0	0	0	17	5	5
TNS1	0	0	1	0	16	0	0	0	17	5	5
TPCN2	0	0	0	0	17	0	0	0	17	5	5
WDR17	0	0	0	0	17	0	0	0	17	5	5
ZDHHC11B	0	0	0	0	12	0	0	5	17	5	5
ZNF705E	0	0	0	0	17	0	0	0	17	5	5
CHIA	0	0	0	0	16	0	0	0	16	5	5
COL6A6	0	0	0	0	16	0	0	0	16	5	5
EFHB	0	0	0	0	16	0	0	0	16	5	5
EXO1	0	0	0	0	16	0	0	0	16	5	5
FAM90A1	0	0	0	5	11	0	0	0	16	5	5
FN1	0	0	0	0	16	0	0	0	16	5	5
FOCAD	0	0	0	0	16	0	0	0	16	5	5
HAVCR1	0	0	5	1	10	0	0	0	16	5	5
HIVEP1	0	0	0	0	16	0	0	0	16	5	5
HJURP	0	0	0	0	16	0	0	0	16	5	5
HTT	0	0	2	4	10	0	0	0	16	5	5
IL7R	0	0	0	0	16	0	0	0	16	5	5
KIAA1614	0	0	0	0	16	0	0	0	16	5	5
LRP4	0	0	0	0	16	0	0	0	16	5	5
LRRK2	0	0	0	0	16	0	0	0	16	5	5
MYO7A	5	0	0	0	11	0	0	0	16	5	5
MYOM2	0	0	0	0	16	0	0	0	16	5	5
NPSR1	0	0	0	0	11	2	0	0	16	5	5
OR11G2	0	5	0	0	11	0	0	0	16	5	5
OR1N2	0	0	0	0	16	0	0	0	16	5	5
OR2L3	0	0	0	0	16	0	0	0	16	5	5
OR4C16	0	0	0	0	14	2	0	0	16	5	5
OR52N4	0	0	0	0	16	0	0	0	16	5	5
OR8H2	0	0	0	0	16	0	0	0	16	5	5
PLBD1	0	0	5	0	11	0	0	0	16	5	5
POLQ	0	0	0	0	16	0	0	0	16	5	5
SDR39U1	0	0	0	0	16	0	0	0	16	5	5
SH3RF2	0	0	0	0	16	0	0	0	16	5	5
SLC15A5	0	0	0	0	16	0	0	0	16	5	5
SLC6A18	0	0	0	0	15	1	0	0	16	5	5
SLC6A5	0	0	0	0	16	0	0	0	16	5	5
TAF1B	0	0	0	0	16	0	0	0	16	5	5
TGM4	0	0	0	0	16	0	0	0	16	5	5
TPO	0	0	0	0	16	0	0	0	16	5	5
TRDN	0	0	0	0	16	0	0	0	16	5	5
TRIM66	0	0	0	0	16	0	0	0	16	5	5
UBAP2	0	0	0	0	16	0	0	0	16	5	5
UBQLNL	0	0	0	0	16	0	0	0	16	5	5
ADAMTS8	0	0	4	1	10	0	0	0	15	5	5
AKNAD1	0	0	0	0	15	0	0	0	15	5	5
BOD1L1	0	0	0	0	15	0	0	0	15	5	5
CACNA1B	0	0	0	0	15	0	0	0	15	5	5
CACNA1C	0	0	0	0	15	0	0	0	15	5	5
CCDC88B	0	0	0	0	15	0	0	0	15	5	5
CFAP99	0	0	0	0	15	0	0	0	15	5	5
CLCA1	0	0	0	0	15	0	0	0	15	5	5
CRYBG1	0	0	0	0	15	0	0	0	15	5	5
CYP1B1	0	0	0	0	15	0	0	0	15	5	5
DCANP1	0	0	0	0	10	5	0	0	15	5	5
DNAH7	0	0	0	0	15	0	0	0	15	5	5
GEN1	0	0	0	0	15	0	0	0	15	5	5
HRG	0	0	0	0	15	0	0	0	15	5	5
IFI16	0	0	0	0	15	0	0	0	15	5	5
ISCU	0	0	0	0	15	0	0	0	15	5	5
JMJD4	0	0	0	0	15	0	0	0	15	5	5
KIAA1324	0	0	0	0	15	0	0	0	15	5	5
LARP1B	0	0	0	0	15	0	0	0	15	5	5
LOC101928841	0	0	2	5	8	0	0	0	15	5	5
LOC102723360	0	0	0	0	15	0	0	0	15	5	5
LRIG1	0	0	0	0	15	0	0	0	15	5	5
LUZP1	0	0	0	0	15	0	0	0	15	5	5
MAP3K1	0	0	5	0	10	0	0	0	15	5	5
MEP1A	0	0	0	0	15	0	0	0	15	5	5
METTL27	0	0	0	0	15	0	0	0	15	5	5
NBAS	0	0	0	0	15	0	0	0	15	5	5
NBPF10	0	0	0	0	15	0	0	0	15	5	5
NMUR2	0	0	0	0	15	0	0	0	15	5	5
NOX4	0	0	0	5	10	0	0	0	15	5	5
OR2A14	0	0	5	0	10	0	0	0	15	5	5
OR4D6	0	0	0	0	15	0	0	0	15	5	5
OR4M2	0	0	0	0	15	0	0	0	15	5	5
OR51S1	0	0	0	0	15	0	0	0	15	5	5
OR52B6	0	0	0	0	15	0	0	0	15	5	5
OR5R1	0	0	0	0	15	0	0	0	15	5	5
OR6Q1	2	0	0	0	13	0	0	0	15	5	5
PADI4	0	0	0	0	15	0	0	0	15	5	5
PARP10	0	0	0	0	15	0	0	0	15	5	5
PLCE1	0	0	0	0	15	0	0	0	15	5	5
PPP1R26	0	0	0	0	15	0	0	0	15	5	5
PRPH2	0	0	0	0	15	0	0	0	15	5	5
RELL2	0	0	0	0	15	0	0	0	15	5	5
SCN7A	0	0	0	0	15	0	0	0	15	5	5
SCUBE2	0	0	3	0	12	0	0	0	15	5	5
SLC12A8	0	0	0	0	15	0	0	0	15	5	5
SLC15A2	0	0	0	0	15	0	0	0	15	5	5
SLC22A18	0	0	0	0	11	0	0	4	15	5	5
SPON2	0	0	0	0	15	0	0	0	15	5	5
SPTA1	0	0	0	0	15	0	0	0	15	5	5
SRSF4	0	0	0	0	15	0	0	0	15	5	5
SYDE2	0	0	0	0	15	0	0	0	15	5	5
TAS2R4	0	0	0	0	15	0	0	0	15	5	5
TBC1D1	0	0	0	0	15	0	0	0	15	5	5
TGOLN2	0	0	0	0	15	0	0	0	15	5	5
THAP9	0	0	0	0	15	0	0	0	15	5	5
TIMELESS	0	0	0	0	15	0	0	0	15	5	5
TMEM132C	0	0	0	0	15	0	0	0	15	5	5
TMEM44	0	0	0	0	15	0	0	0	15	5	5
TNRC18	0	0	2	0	13	0	0	0	15	5	5
TRPM3	0	0	0	0	15	0	0	0	15	5	5
TRPM5	4	0	0	0	11	0	0	0	15	5	5
TTC21B	0	3	0	0	11	1	0	0	15	5	5
WDR38	0	0	0	0	15	0	0	0	15	5	5
ZBBX	0	0	0	0	15	0	0	0	15	5	5
ZNF138	0	0	0	0	15	0	0	0	15	5	5
ZNF214	0	0	0	0	15	0	0	0	15	5	5
ZNF853	0	0	0	0	15	0	0	0	15	5	5
ADGRF2	0	0	0	0	14	0	0	0	14	5	5
AHNAK	0	0	0	1	13	0	0	0	14	5	5
AOC1	0	0	0	0	14	0	0	0	14	5	5
AQP7	0	0	0	0	14	0	0	0	14	5	5
ARHGEF37	0	0	0	0	14	0	0	0	14	5	5
ART5	0	0	0	5	9	0	0	0	14	5	5
ASPM	0	0	0	0	14	0	0	0	14	5	5
BIVM-ERCC5	0	0	0	0	14	0	0	0	14	5	5
C2orf54	0	0	0	0	14	0	0	0	14	5	5
C7orf31	0	0	0	0	14	0	0	0	14	5	5
CDC20B	0	0	0	0	14	0	0	0	14	5	5
CEP350	0	0	0	0	14	0	0	0	14	5	5
CFAP69	0	0	0	0	14	0	0	0	14	5	5
CLEC1B	0	0	0	0	14	0	0	0	14	5	5
COL17A1	0	0	0	0	14	0	0	0	14	5	5
COL27A1	0	0	1	0	13	0	0	0	14	5	5
COL6A3	0	0	0	0	14	0	0	0	14	5	5
CRYBG3	0	0	0	0	14	0	0	0	14	5	5
DACT2	0	0	0	0	14	0	0	0	14	5	5
FHAD1	0	0	0	0	14	0	0	0	14	5	5
FOXD2	0	0	0	6	8	0	0	0	14	5	5
GC	0	0	0	0	13	0	0	1	14	5	5
IDUA	0	0	0	0	14	0	0	0	14	5	5
KIAA2012	0	0	0	0	14	0	0	0	14	5	5
KRT75	0	0	0	0	14	0	0	0	14	5	5
KRT76	0	0	0	0	14	0	0	0	14	5	5
LMNTD2	0	0	0	0	14	0	0	0	14	5	5
LONRF2	0	0	0	0	14	0	0	0	14	5	5
LY75	0	0	0	0	14	0	0	0	14	5	5
MIA3	0	0	0	0	14	0	0	0	14	5	5
MMP17	0	0	0	5	9	0	0	0	14	5	5
MST1R	0	0	0	0	14	0	0	0	14	5	5
MYO3B	0	0	0	0	14	0	0	0	14	5	5
NOL9	0	0	0	0	14	0	0	0	14	5	5
OR2C3	0	0	0	0	14	0	0	0	14	5	5
OR4X1	0	0	3	0	8	3	0	0	14	5	5
OR51G1	0	0	0	0	14	0	0	0	14	5	5
OR8G5	0	0	0	0	14	0	0	0	14	5	5
OTOF	0	0	1	0	13	0	0	0	14	5	5
PAPLN	0	0	1	0	13	0	0	0	14	5	5
PCDHB6	0	0	0	0	14	0	0	0	14	5	5
PCDHB8	0	0	0	0	14	0	0	0	14	5	5
PCMTD1	0	0	0	0	14	0	0	0	14	5	5
PCSK9	0	0	0	2	12	0	0	0	14	5	5
PDZD7	0	0	0	6	8	0	0	0	14	5	5
PEAR1	0	0	0	0	14	0	0	0	14	5	5
PNPLA7	0	0	0	0	14	0	0	0	14	5	5
PODXL	0	0	4	1	9	0	0	0	14	5	5
PTPRN2	0	0	1	0	13	0	0	0	14	5	5
PZP	0	0	0	0	14	0	0	0	14	5	5
RAPGEF3	0	0	0	0	14	0	0	0	14	5	5
RIN3	0	0	5	0	9	0	0	0	14	5	5
RNF212	0	0	0	5	8	1	0	0	14	5	5
RTP4	0	0	0	0	14	0	0	0	14	5	5
SLC22A14	0	0	0	0	14	0	0	0	14	5	5
SMR3A	0	0	0	0	14	0	0	0	14	5	5
SOWAHA	0	0	0	3	10	0	0	1	14	5	5
SRA1	0	0	0	4	5	5	0	0	14	5	5
STK36	0	0	0	0	14	0	0	0	14	5	5
STON1	0	0	0	0	14	0	0	0	14	5	5
TAS2R30	0	0	0	0	14	0	0	0	14	5	5
TEX48	0	0	0	0	14	0	0	0	14	5	5
TOPAZ1	0	0	0	0	14	0	0	0	14	5	5
TTBK1	0	0	2	0	12	0	0	0	14	5	5
VWA3B	0	0	0	0	14	0	0	0	14	5	5
WDR87	0	0	3	0	11	0	0	0	14	5	5
ZNF142	0	0	0	0	14	0	0	0	14	5	5
ABCA4	0	0	0	0	13	0	0	0	13	5	5
ABI3BP	0	0	0	0	11	0	0	2	13	5	5
ADAMTS16	0	0	0	0	13	0	0	0	13	5	5
ADCK2	0	0	0	0	13	0	0	0	13	5	5
ADGRF5	0	0	0	0	13	0	0	0	13	5	5
AKAP2	0	0	0	3	10	0	0	0	13	5	5
ANKRD26	0	0	1	0	12	0	0	0	13	5	5
ARHGEF11	0	0	0	0	13	0	0	0	13	5	5
ATG2B	0	0	0	0	13	0	0	0	13	5	5
BANK1	0	0	0	0	13	0	0	0	13	5	5
BARD1	0	0	1	0	12	0	0	0	13	5	5
BTNL8	0	0	0	0	13	0	0	0	13	5	5
C2CD3	0	0	0	0	13	0	0	0	13	5	5
CCDC183	0	0	0	0	13	0	0	0	13	5	5
CDHR5	0	0	0	0	13	0	0	0	13	5	5
COQ3	0	0	0	0	13	0	0	0	13	5	5
CPN2	0	0	0	0	11	2	0	0	13	5	5
CR1L	0	0	0	0	13	0	0	0	13	5	5
DHTKD1	0	0	0	0	13	0	0	0	13	5	5
DMGDH	0	0	0	0	13	0	0	0	13	5	5
DNAH10	0	0	0	0	13	0	0	0	13	5	5
DYNC2H1	0	0	0	0	13	0	0	0	13	5	5
ERCC6	0	0	0	0	13	0	0	0	13	5	5
ERICH3	0	0	0	0	13	0	0	0	13	5	5
FAM198A	0	0	0	0	13	0	0	0	13	5	5
GBP3	0	0	0	0	13	0	0	0	13	5	5
GLI1	0	0	0	0	13	0	0	0	13	5	5
HNF1A	0	0	0	0	13	0	0	0	13	5	5
HOTS	0	0	0	0	13	0	0	0	13	5	5
IDO2	0	0	0	0	9	4	0	0	13	5	5
IQGAP3	0	0	0	0	13	0	0	0	13	5	5
KRT84	0	0	0	0	13	0	0	0	13	5	5
LATS2	0	0	0	5	8	0	0	0	13	5	5
LOC100130357	0	0	0	0	13	0	0	0	13	5	5
LRP8	0	0	1	0	12	0	0	0	13	5	5
MS4A14	5	0	0	0	8	0	0	0	13	5	5
NSUN7	0	0	0	0	13	0	0	0	13	5	5
OR10A2	0	0	0	0	13	0	0	0	13	5	5
OR10A6	0	0	0	0	13	0	0	0	13	5	5
OR2T35	0	0	0	0	13	0	0	0	13	5	5
OR6S1	0	0	0	0	13	0	0	0	13	5	5
PCDH12	0	0	1	4	8	0	0	0	13	5	5
PLXND1	0	0	0	0	13	0	0	0	13	5	5
PTPRB	0	0	0	0	13	0	0	0	13	5	5
RBM20	0	0	0	0	13	0	0	0	13	5	5
RGS3	0	0	0	0	13	0	0	0	13	5	5
SCN10A	0	0	0	0	13	0	0	0	13	5	5
SI	0	0	0	0	13	0	0	0	13	5	5
SLC5A9	0	0	0	0	10	3	0	0	13	5	5
SLCO1B3	0	0	0	0	13	0	0	0	13	5	5
SLCO1B7	0	0	0	0	13	0	0	0	13	5	5
SP100	0	0	0	0	13	0	0	0	13	5	5
STEAP2	0	0	0	0	13	0	0	0	13	5	5
STON2	0	0	0	0	13	0	0	0	13	5	5
SYNC	0	0	0	0	13	0	0	0	13	5	5
SYT8	0	0	0	0	13	0	0	0	13	5	5
TCOF1	0	0	2	0	11	0	0	0	13	5	5
TECTA	0	0	0	0	13	0	0	0	13	5	5
THADA	0	0	0	0	13	0	0	0	13	5	5
TMPRSS11B	0	0	0	0	13	0	0	0	13	5	5
TRIM42	0	0	0	0	13	0	0	0	13	5	5
TRIM51	0	0	0	0	13	0	0	0	13	5	5
TSPYL1	0	0	0	5	8	0	0	0	13	5	5
TULP1	0	0	0	0	13	0	0	0	13	5	5
UGT2A1	0	0	0	0	13	0	0	0	13	5	5
USP35	0	0	0	0	13	0	0	0	13	5	5
WDR78	0	0	0	0	13	0	0	0	13	5	5
WFS1	0	0	0	0	13	0	0	0	13	5	5
AKR7A3	0	0	0	0	12	0	0	0	12	5	5
AQP12B	2	0	0	0	10	0	0	0	12	5	5
ARHGEF10L	0	0	0	0	12	0	0	0	12	5	5
ARHGEF40	0	0	0	0	12	0	0	0	12	5	5
BIRC6	0	0	0	0	12	0	0	0	12	5	5
C8orf48	0	0	0	0	12	0	0	0	12	5	5
CCDC175	0	0	0	0	12	0	0	0	12	5	5
CEP55	0	0	0	0	12	0	0	0	12	5	5
CEP68	0	0	2	0	10	0	0	0	12	5	5
CHAT	0	0	0	0	12	0	0	0	12	5	5
CNGB3	0	0	0	0	12	0	0	0	12	5	5
COL4A1	0	0	1	0	11	0	0	0	12	5	5
CPS1	0	0	0	4	8	0	0	0	12	5	5
DDX51	0	0	1	0	11	0	0	0	12	5	5
DGKZ	0	0	0	0	12	0	0	0	12	5	5
DHX37	0	0	0	0	12	0	0	0	12	5	5
DISC1	0	0	0	0	12	0	0	0	12	5	5
DMBT1	0	0	0	0	12	0	0	0	12	5	5
DOCK8	0	0	0	0	12	0	0	0	12	5	5
DPP10	0	0	0	0	11	1	0	0	12	5	5
EML4	0	0	0	0	12	0	0	0	12	5	5
FAM71A	0	0	0	0	12	0	0	0	12	5	5
FAM83H	0	0	0	0	12	0	0	0	12	5	5
FBXW12	0	0	0	0	12	0	0	0	12	5	5
FOXO6	0	0	0	0	12	0	0	0	12	5	5
GLB1	0	0	0	0	12	0	0	0	12	5	5
GLI3	0	0	0	0	12	0	0	0	12	5	5
GLIS1	0	0	0	0	12	0	0	0	12	5	5
GM2A	0	0	0	0	12	0	0	0	12	5	5
HTR3C	0	0	0	0	12	0	0	0	12	5	5
IQSEC3	0	0	1	0	11	0	0	0	12	5	5
KCNJ11	0	0	0	0	12	0	0	0	12	5	5
LCT	0	0	0	0	12	0	0	0	12	5	5
LGR6	1	0	0	0	11	0	0	0	12	5	5
LURAP1L	0	0	0	7	5	0	0	0	12	5	5
MLH3	0	0	0	0	12	0	0	0	12	5	5
MROH6	0	1	0	0	10	1	0	0	12	5	5
MTTP	0	0	0	0	8	0	0	4	12	5	5
MUC13	0	0	0	5	7	0	0	0	12	5	5
MYLK	0	0	0	0	12	0	0	0	12	5	5
NIN	0	0	0	0	12	0	0	0	12	5	5
NLRX1	0	0	0	0	12	0	0	0	12	5	5
NPAP1	0	0	0	0	12	0	0	0	12	5	5
NUDT22	0	0	0	0	12	0	0	0	12	5	5
OR10J1	0	0	0	0	12	0	0	0	12	5	5
OR4E2	0	0	0	0	12	0	0	0	12	5	5
OXA1L	0	0	0	4	8	0	0	0	12	5	5
PARD3B	0	0	0	0	12	0	0	0	12	5	5
PDE11A	0	0	0	5	7	0	0	0	12	5	5
PER3	2	0	0	0	10	0	0	0	12	5	5
PIGZ	0	0	0	0	12	0	0	0	12	5	5
PLEKHH1	0	0	0	0	12	0	0	0	12	5	5
PM20D1	0	0	0	0	12	0	0	0	12	5	5
PNLIPRP3	0	2	0	0	10	0	0	0	12	5	5
POM121L2	0	0	0	0	12	0	0	0	12	5	5
PPP2R3A	0	0	0	0	12	0	0	0	12	5	5
PRAMEF1	0	0	0	0	12	0	0	0	12	5	5
PRRC2C	0	0	0	0	12	0	0	0	12	5	5
PRSS55	1	0	0	0	11	0	0	0	12	5	5
PTGFRN	0	0	0	0	12	0	0	0	12	5	5
RAB11FIP1	0	0	0	0	12	0	0	0	12	5	5
RNF175	0	0	0	0	12	0	0	0	12	5	5
SDK1	0	0	0	0	12	0	0	0	12	5	5
SERPINA9	0	0	0	0	12	0	0	0	12	5	5
SLC26A10	0	0	0	0	10	2	0	0	12	5	5
SLC2A9	0	0	0	0	12	0	0	0	12	5	5
SNAP47	0	0	0	0	12	0	0	0	12	5	5
SPEF2	0	0	0	0	12	0	0	0	12	5	5
TAS2R38	0	0	0	0	12	0	0	0	12	5	5
THSD7A	0	0	0	0	12	0	0	0	12	5	5
TMEM176B	0	0	0	0	12	0	0	0	12	5	5
TMEM261	0	0	0	0	12	0	0	0	12	5	5
TNFRSF10B	0	0	0	0	12	0	0	0	12	5	5
USP45	0	0	0	0	10	2	0	0	12	5	5
UTP20	0	0	0	0	12	0	0	0	12	5	5
VCAN	0	0	0	0	12	0	0	0	12	5	5
WRN	0	0	2	0	10	0	0	0	12	5	5
ABCA1	0	0	0	0	11	0	0	0	11	5	5
ABCG8	0	0	0	0	11	0	0	0	11	5	5
ACIN1	0	0	0	2	9	0	0	0	11	5	5
ADH4	0	0	0	0	11	0	0	0	11	5	5
ANKRD18B	0	0	0	0	11	0	0	0	11	5	5
ANLN	0	0	0	4	7	0	0	0	11	5	5
APIP	0	0	0	0	11	0	0	0	11	5	5
BAZ2B	0	0	0	0	11	0	0	0	11	5	5
BRDT	0	0	0	0	11	0	0	0	11	5	5
C10orf90	0	0	0	0	11	0	0	0	11	5	5
C14orf39	0	0	0	0	11	0	0	0	11	5	5
C2orf83	0	0	0	0	6	5	0	0	11	5	5
C4orf45	0	0	0	0	11	0	0	0	11	5	5
C6orf132	0	0	0	0	11	0	0	0	11	5	5
CAPN13	0	0	0	0	11	0	0	0	11	5	5
CASP10	0	0	0	0	11	0	0	0	11	5	5
CDHR2	0	0	0	0	11	0	0	0	11	5	5
CELA2B	0	0	0	0	11	0	0	0	11	5	5
CFAP221	0	0	0	0	11	0	0	0	11	5	5
CHEK1	0	0	0	0	11	0	0	0	11	5	5
CHL1	0	0	0	0	11	0	0	0	11	5	5
CLCNKA	0	0	0	0	11	0	0	0	11	5	5
CLEC4F	0	0	0	0	11	0	0	0	11	5	5
CNTRL	0	0	0	0	11	0	0	0	11	5	5
DEUP1	0	0	0	0	11	0	0	0	11	5	5
DRC1	0	0	0	0	11	0	0	0	11	5	5
EFCC1	0	0	0	0	11	0	0	0	11	5	5
EIF4G1	0	0	1	0	10	0	0	0	11	5	5
EPHA1	0	0	0	0	11	0	0	0	11	5	5
ERV3-1-ZNF117	0	0	0	0	6	5	0	0	11	5	5
EXOC3L4	0	0	0	0	11	0	0	0	11	5	5
FAM47E	0	0	0	0	11	0	0	0	11	5	5
FBRSL1	0	0	2	0	9	0	0	0	11	5	5
FRMD4B	0	0	0	0	11	0	0	0	11	5	5
H1FNT	0	0	0	0	11	0	0	0	11	5	5
HACD1	0	0	0	0	11	0	0	0	11	5	5
HCAR3	0	0	0	0	11	0	0	0	11	5	5
HMGXB3	0	0	0	0	11	0	0	0	11	5	5
HOXA4	0	0	0	0	11	0	0	0	11	5	5
HRCT1	0	0	3	1	7	0	0	0	11	5	5
IER5	0	0	0	0	11	0	0	0	11	5	5
INCENP	0	0	0	0	11	0	0	0	11	5	5
KIAA0586	0	0	0	0	11	0	0	0	11	5	5
KLF14	0	0	0	0	11	0	0	0	11	5	5
KMT2C	0	0	0	0	11	0	0	0	11	5	5
MAML3	0	0	10	0	1	0	0	0	11	5	5
MAP3K4	0	0	4	2	5	0	0	0	11	5	5
MAP9	0	0	0	0	11	0	0	0	11	5	5
METTL2B	0	0	0	0	11	0	0	0	11	5	5
MGAM2	0	0	0	0	11	0	0	0	11	5	5
MIIP	0	0	0	0	11	0	0	0	11	5	5
MINDY4	0	0	0	0	11	0	0	0	11	5	5
MMP20	0	0	0	0	11	0	0	0	11	5	5
MMP8	0	0	0	0	11	0	0	0	11	5	5
MMRN2	0	0	0	0	11	0	0	0	11	5	5
MORC1	0	0	0	0	11	0	0	0	11	5	5
MYO10	0	0	0	0	11	0	0	0	11	5	5
MYO7B	0	0	0	0	11	0	0	0	11	5	5
NAT2	0	0	0	0	11	0	0	0	11	5	5
OC90	0	0	0	0	11	0	0	0	11	5	5
OR1Q1	0	0	0	0	11	0	0	0	11	5	5
OR2D2	0	0	0	0	11	0	0	0	11	5	5
OR2G2	0	0	0	0	11	0	0	0	11	5	5
OR4K1	0	0	0	0	11	0	0	0	11	5	5
OR51B5	1	0	0	0	10	0	0	0	11	5	5
OR52A1	0	3	0	0	8	0	0	0	11	5	5
OR52N1	0	0	0	0	11	0	0	0	11	5	5
OR5D14	0	0	0	0	11	0	0	0	11	5	5
OR6K3	0	0	0	0	11	0	0	0	11	5	5
OR8B4	0	0	0	0	11	0	0	0	11	5	5
PGLYRP4	0	0	0	0	11	0	0	0	11	5	5
PLK4	0	0	0	0	11	0	0	0	11	5	5
PMS2	0	0	0	0	11	0	0	0	11	5	5
POU5F1B	0	0	0	0	11	0	0	0	11	5	5
PRDM2	0	0	0	3	8	0	0	0	11	5	5
PRG4	0	0	2	0	9	0	0	0	11	5	5
PTPN12	0	0	0	0	11	0	0	0	11	5	5
PUS3	0	0	0	0	11	0	0	0	11	5	5
QSER1	0	0	0	0	11	0	0	0	11	5	5
SAC3D1	0	0	0	0	11	0	0	0	11	5	5
SAXO1	0	0	0	0	11	0	0	0	11	5	5
SCRIB	0	0	0	0	11	0	0	0	11	5	5
SEMA5B	0	0	0	0	11	0	0	0	11	5	5
SERPINA10	0	0	0	0	10	1	0	0	11	5	5
SLC45A2	0	0	0	0	11	0	0	0	11	5	5
SPHKAP	1	0	0	0	10	0	0	0	11	5	5
STAB1	0	0	0	0	11	0	0	0	11	5	5
TANC1	0	0	0	0	11	0	0	0	11	5	5
TARBP1	0	0	0	0	11	0	0	0	11	5	5
TAS1R2	0	0	0	0	11	0	0	0	11	5	5
TATDN2	0	0	0	0	11	0	0	0	11	5	5
TBC1D4	0	0	0	0	11	0	0	0	11	5	5
TREML4	0	0	0	0	11	0	0	0	11	5	5
TRPA1	0	0	0	0	11	0	0	0	11	5	5
UGGT2	0	0	0	0	11	0	0	0	11	5	5
USF3	0	0	4	2	5	0	0	0	11	5	5
USP17L2	0	0	0	0	11	0	0	0	11	5	5
USP24	0	0	0	0	11	0	0	0	11	5	5
WDSUB1	0	0	0	0	11	0	0	0	11	5	5
XPC	0	0	1	0	10	0	0	0	11	5	5
ZFYVE26	0	0	0	0	11	0	0	0	11	5	5
ZKSCAN7	0	0	0	0	11	0	0	0	11	5	5
ZNF354C	0	0	0	0	11	0	0	0	11	5	5
ZNF518B	0	0	0	0	11	0	0	0	11	5	5
ZNF705G	0	0	0	0	11	0	0	0	11	5	5
ZNF80	0	0	0	0	10	1	0	0	11	5	5
ACP1	0	0	0	0	10	0	0	0	10	5	5
ADAMTS14	0	0	0	0	10	0	0	0	10	5	5
ADAMTS19	0	0	0	3	7	0	0	0	10	5	5
ADAR	0	0	0	0	10	0	0	0	10	5	5
AHSG	0	0	0	0	10	0	0	0	10	5	5
AIP	0	0	0	0	10	0	0	0	10	5	5
ALDH1B1	0	0	0	0	10	0	0	0	10	5	5
ANXA13	0	0	0	0	10	0	0	0	10	5	5
ARHGAP9	0	0	0	0	10	0	0	0	10	5	5
ARMC9	0	0	0	0	10	0	0	0	10	5	5
ASTN1	0	0	0	0	10	0	0	0	10	5	5
ATRNL1	0	0	0	0	5	5	0	0	10	5	5
ATXN1	0	0	1	7	2	0	0	0	10	5	5
BCO2	0	0	0	0	10	0	0	0	10	5	5
BHLHE22	0	0	0	4	6	0	0	0	10	5	5
BTLA	0	0	0	0	10	0	0	0	10	5	5
C11orf97	0	0	0	0	10	0	0	0	10	5	5
C12orf66	0	0	0	0	10	0	0	0	10	5	5
C14orf105	0	0	0	0	10	0	0	0	10	5	5
C14orf37	0	0	0	0	10	0	0	0	10	5	5
C2orf70	0	0	0	0	10	0	0	0	10	5	5
C2orf73	0	0	0	0	10	0	0	0	10	5	5
C2orf80	0	0	0	0	10	0	0	0	10	5	5
C4orf22	0	0	0	0	10	0	0	0	10	5	5
CA6	0	0	0	0	10	0	0	0	10	5	5
CASC1	0	0	0	0	10	0	0	0	10	5	5
CCDC17	0	0	0	0	10	0	0	0	10	5	5
CD200	0	0	0	0	10	0	0	0	10	5	5
CD48	1	0	0	0	9	0	0	0	10	5	5
CD52	0	0	0	0	10	0	0	0	10	5	5
CDCP2	0	5	0	0	5	0	0	0	10	5	5
CDH17	0	0	0	0	10	0	0	0	10	5	5
CDK5RAP2	0	0	0	0	10	0	0	0	10	5	5
CEP126	0	0	0	0	10	0	0	0	10	5	5
CFHR4	0	0	0	0	10	0	0	0	10	5	5
CKAP2L	0	0	0	0	10	0	0	0	10	5	5
CLHC1	0	0	0	0	10	0	0	0	10	5	5
COG3	0	0	0	0	10	0	0	0	10	5	5
CORIN	0	0	0	0	10	0	0	0	10	5	5
CRISP3	0	0	0	0	10	0	0	0	10	5	5
CSMD1	0	0	0	0	10	0	0	0	10	5	5
CYP20A1	0	0	0	0	10	0	0	0	10	5	5
DCLK2	0	0	0	0	10	0	0	0	10	5	5
DISP3	0	0	0	0	10	0	0	0	10	5	5
DTL	0	0	0	0	10	0	0	0	10	5	5
DUSP5	0	0	0	0	10	0	0	0	10	5	5
ECHDC3	0	0	0	0	10	0	0	0	10	5	5
ELF1	0	0	0	0	10	0	0	0	10	5	5
ENPEP	0	0	0	0	10	0	0	0	10	5	5
ENPP5	0	0	0	0	10	0	0	0	10	5	5
EPHA6	0	0	0	0	10	0	0	0	10	5	5
FAM167A	0	0	0	0	10	0	0	0	10	5	5
FAM200B	1	0	0	0	9	0	0	0	10	5	5
FAM86C1	0	0	0	0	10	0	0	0	10	5	5
FBXW8	0	0	0	0	10	0	0	0	10	5	5
FEZ2	0	0	0	0	10	0	0	0	10	5	5
FNIP1	0	0	0	0	10	0	0	0	10	5	5
FOXJ3	0	0	0	0	10	0	0	0	10	5	5
FRA10AC1	0	0	0	0	10	0	0	0	10	5	5
FRRS1L	0	0	0	0	10	0	0	0	10	5	5
GALNTL5	0	0	0	0	10	0	0	0	10	5	5
GLB1L3	0	0	0	0	10	0	0	0	10	5	5
GLI2	0	0	0	0	10	0	0	0	10	5	5
GPAM	0	0	0	0	10	0	0	0	10	5	5
GPLD1	0	0	0	0	10	0	0	0	10	5	5
GPR62	0	0	0	0	10	0	0	0	10	5	5
H6PD	1	0	0	0	9	0	0	0	10	5	5
HGFAC	1	0	0	0	9	0	0	0	10	5	5
HIBCH	0	0	0	0	5	0	0	5	10	5	5
HSPA6	0	0	0	0	10	0	0	0	10	5	5
ICE1	0	0	0	0	10	0	0	0	10	5	5
IL17RC	0	0	0	0	10	0	0	0	10	5	5
ITPKB	0	0	2	0	8	0	0	0	10	5	5
JAML	0	0	0	0	10	0	0	0	10	5	5
KIAA1107	0	0	0	0	10	0	0	0	10	5	5
KLF17	0	0	0	0	10	0	0	0	10	5	5
KLHL40	0	0	0	0	10	0	0	0	10	5	5
KLRC2	0	0	0	0	10	0	0	0	10	5	5
KLRC4	0	0	0	0	10	0	0	0	10	5	5
KLRF2	0	0	0	0	10	0	0	0	10	5	5
KNG1	0	0	0	0	10	0	0	0	10	5	5
KRT6B	0	0	0	0	10	0	0	0	10	5	5
KRT7	0	0	0	0	10	0	0	0	10	5	5
LAMA2	0	0	0	0	10	0	0	0	10	5	5
LAMC1	0	0	0	0	10	0	0	0	10	5	5
LEPR	0	0	0	0	10	0	0	0	10	5	5
LEXM	0	0	0	0	10	0	0	0	10	5	5
LINC00452	0	0	0	0	10	0	0	0	10	5	5
LRIT3	0	0	0	0	10	0	0	0	10	5	5
LVRN	0	0	0	0	10	0	0	0	10	5	5
LYPLAL1	0	0	0	0	10	0	0	0	10	5	5
MB21D1	0	0	0	0	10	0	0	0	10	5	5
MBIP	0	0	0	0	10	0	0	0	10	5	5
MCM9	0	0	0	0	10	0	0	0	10	5	5
MINDY1	0	0	0	0	10	0	0	0	10	5	5
MMS22L	0	0	0	0	10	0	0	0	10	5	5
MRPL18	0	0	5	0	5	0	0	0	10	5	5
MS4A13	0	0	0	0	10	0	0	0	10	5	5
MSGN1	0	0	0	0	10	0	0	0	10	5	5
MTHFD1	0	0	0	0	10	0	0	0	10	5	5
MTIF2	0	0	0	0	10	0	0	0	10	5	5
MUS81	0	0	0	0	10	0	0	0	10	5	5
MUT	0	0	0	0	10	0	0	0	10	5	5
MYH15	0	0	0	0	10	0	0	0	10	5	5
MYO1G	0	0	0	0	10	0	0	0	10	5	5
N4BP2	0	0	0	0	10	0	0	0	10	5	5
NADK	0	0	1	4	5	0	0	0	10	5	5
NADSYN1	0	0	0	0	10	0	0	0	10	5	5
NAF1	0	0	0	0	10	0	0	0	10	5	5
NFATC4	0	0	0	0	10	0	0	0	10	5	5
NLRP6	0	0	0	0	10	0	0	0	10	5	5
NOSTRIN	0	0	0	0	10	0	0	0	10	5	5
NPVF	0	0	2	0	8	0	0	0	10	5	5
NT5DC4	0	0	0	0	10	0	0	0	10	5	5
OR14A16	0	0	5	0	5	0	0	0	10	5	5
OR1L8	0	0	0	0	10	0	0	0	10	5	5
OR2A25	0	0	0	0	10	0	0	0	10	5	5
OR2AG2	0	0	0	0	10	0	0	0	10	5	5
OR2T11	0	0	0	0	10	0	0	0	10	5	5
OR52N2	0	0	0	0	10	0	0	0	10	5	5
OR52W1	0	0	0	0	10	0	0	0	10	5	5
OR5B17	0	0	0	0	10	0	0	0	10	5	5
OR5H14	0	0	0	0	10	0	0	0	10	5	5
OR5T2	0	0	0	0	10	0	0	0	10	5	5
OR8D1	0	0	0	0	10	0	0	0	10	5	5
PCNX3	0	0	0	0	10	0	0	0	10	5	5
PDE6B	0	0	0	0	10	0	0	0	10	5	5
PLB1	0	0	0	0	10	0	0	0	10	5	5
PLEKHA6	0	0	0	0	10	0	0	0	10	5	5
PLXDC2	0	0	0	0	10	0	0	0	10	5	5
PNPLA1	0	0	0	0	10	0	0	0	10	5	5
POU2F3	0	0	0	0	10	0	0	0	10	5	5
PRG3	0	0	0	0	10	0	0	0	10	5	5
PRR4	0	0	0	0	10	0	0	0	10	5	5
PRSS1	0	0	0	0	10	0	0	0	10	5	5
PTBP3	0	0	0	0	10	0	0	0	10	5	5
PTPRJ	0	0	0	0	10	0	0	0	10	5	5
PWWP2B	0	0	0	0	10	0	0	0	10	5	5
R3HCC1L	0	0	0	0	10	0	0	0	10	5	5
RANBP3L	0	0	0	0	10	0	0	0	10	5	5
RBM19	0	0	0	0	10	0	0	0	10	5	5
RBM23	0	0	0	5	5	0	0	0	10	5	5
RFX8	0	0	0	0	10	0	0	0	10	5	5
RNASE7	0	0	0	0	10	0	0	0	10	5	5
RNASE9	0	0	0	0	10	0	0	0	10	5	5
RNF32	0	0	0	0	10	0	0	0	10	5	5
ROBO3	0	0	4	0	6	0	0	0	10	5	5
ROR2	0	0	0	0	10	0	0	0	10	5	5
RPS6KA2	0	0	0	0	10	0	0	0	10	5	5
RWDD3	0	0	0	0	10	0	0	0	10	5	5
SETDB2	0	0	0	0	10	0	0	0	10	5	5
SH3TC1	0	0	0	0	10	0	0	0	10	5	5
SKIDA1	0	0	2	7	1	0	0	0	10	5	5
SLC22A10	0	0	0	0	5	5	0	0	10	5	5
SLC26A2	0	0	0	0	10	0	0	0	10	5	5
SLC30A9	0	0	0	0	10	0	0	0	10	5	5
SOHLH1	0	0	0	0	10	0	0	0	10	5	5
SORL1	0	0	0	0	10	0	0	0	10	5	5
SPDL1	0	0	0	0	10	0	0	0	10	5	5
SPRR1A	0	0	0	0	10	0	0	0	10	5	5
1	0	0	0	0	10	0	0	0	10	5	5
STX2	0	0	0	0	10	0	0	0	10	5	5
TECPR2	0	0	1	0	9	0	0	0	10	5	5
THEM5	0	0	0	0	10	0	0	0	10	5	5
TMA16	0	0	0	0	10	0	0	0	10	5	5
TMEM140	0	0	0	0	10	0	0	0	10	5	5
TMEM176A	0	0	0	0	10	0	0	0	10	5	5
TMEM177	0	0	0	0	10	0	0	0	10	5	5
TMEM225	0	0	0	0	10	0	0	0	10	5	5
TMEM270	0	0	0	0	10	0	0	0	10	5	5
TMPRSS12	0	0	0	0	10	0	0	0	10	5	5
TOR2A	0	0	0	0	10	0	0	0	10	5	5
TRIM22	0	0	0	0	10	0	0	0	10	5	5
TRIM50	0	0	0	0	10	0	0	0	10	5	5
TRMT13	0	0	0	0	10	0	0	0	10	5	5
TSHR	0	0	0	0	10	0	0	0	10	5	5
TUSC1	0	0	0	0	10	0	0	0	10	5	5
UGT1A3	0	0	0	0	10	0	0	0	10	5	5
3	0	0	0	0	10	0	0	0	10	5	5
VPS13B	0	0	0	0	5	5	0	0	10	5	5
YEATS2	0	0	5	0	5	0	0	0	10	5	5
ZBTB40	0	0	2	0	8	0	0	0	10	5	5
ZC3HAV1	0	0	0	0	10	0	0	0	10	5	5
ZFP62	0	0	0	0	5	0	0	5	10	5	5
ZNF239	0	0	0	0	10	0	0	0	10	5	5
ZNF365	0	0	0	0	10	0	0	0	10	5	5
ZNF654	0	0	0	0	10	0	0	0	10	5	5
ZNF683	0	0	2	0	8	0	0	0	10	5	5
ZNF695	0	0	0	0	10	0	0	0	10	5	5
ZNF716	0	0	0	0	10	0	0	0	10	5	5
ZNF79	0	0	0	0	10	0	0	0	10	5	5
AAK1	0	0	4	0	5	0	0	0	9	5	5
ACSM6	0	0	0	0	9	0	0	0	9	5	5
ADGRF3	0	0	0	0	9	0	0	0	9	5	5
ADGRL4	0	0	0	0	9	0	0	0	9	5	5
ADRB2	0	0	0	0	9	0	0	0	9	5	5
AKNA	0	0	0	0	9	0	0	0	9	5	5
AKR1C4	0	0	0	0	9	0	0	0	9	5	5
ANKRD18A	0	0	0	0	9	0	0	0	9	5	5
ANKRD2	0	0	0	0	9	0	0	0	9	5	5
ARHGAP21	0	0	0	0	9	0	0	0	9	5	5
ATF7IP	0	0	0	0	9	0	0	0	9	5	5
ATG10	0	0	0	0	9	0	0	0	9	5	5
B4GALNT3	0	0	0	0	9	0	0	0	9	5	5
BAAT	0	0	0	0	9	0	0	0	9	5	5
BRCA2	0	0	0	0	9	0	0	0	9	5	5
C5orf52	0	0	0	0	9	0	0	0	9	5	5
C7	0	0	0	0	9	0	0	0	9	5	5
CASP7	0	0	0	0	9	0	0	0	9	5	5
CCDC148	0	0	0	0	9	0	0	0	9	5	5
CD44	0	0	0	0	9	0	0	0	9	5	5
CDCP1	0	0	0	0	9	0	0	0	9	5	5
CDON	0	0	0	0	9	0	0	0	9	5	5
CEP128	0	0	0	0	9	0	0	0	9	5	5
CLEC12B	0	0	0	0	9	0	0	0	9	5	5
CLYBL	0	0	0	0	9	0	0	0	9	5	5
COL22A1	0	0	0	0	9	0	0	0	9	5	5
CPB2	0	0	0	0	9	0	0	0	9	5	5
CPEB2	0	0	0	0	9	0	0	0	9	5	5
CSF1	0	0	0	0	9	0	0	0	9	5	5
CWC22	0	0	0	0	9	0	0	0	9	5	5
CYP4V2	0	0	0	0	9	0	0	0	9	5	5
DENND2A	0	0	0	0	9	0	0	0	9	5	5
DGKG	0	0	0	0	9	0	0	0	9	5	5
DNAAF2	0	0	0	0	9	0	0	0	9	5	5
DNAH1	0	0	0	0	9	0	0	0	9	5	5
DOK7	0	0	0	0	9	0	0	0	9	5	5
DTHD1	0	0	0	0	9	0	0	0	9	5	5
ECHS1	0	0	0	0	9	0	0	0	9	5	5
EPS8L3	0	0	0	0	9	0	0	0	9	5	5
FAM81B	0	0	0	0	8	1	0	0	9	5	5
FNDC7	0	0	0	0	9	0	0	0	9	5	5
FSTL4	0	0	0	0	9	0	0	0	9	5	5
GFRAL	0	0	0	0	9	0	0	0	9	5	5
GLIS3	0	0	0	0	9	0	0	0	9	5	5
GNA12	0	0	0	0	5	0	0	4	9	5	5
GOLGA1	0	0	0	0	9	0	0	0	9	5	5
GPRC6A	0	0	0	0	9	0	0	0	9	5	5
GRHL3	0	0	0	0	9	0	0	0	9	5	5
GSTA2	0	0	0	0	9	0	0	0	9	5	5
GSTZ1	0	0	0	0	9	0	0	0	9	5	5
HELQ	0	0	0	0	9	0	0	0	9	5	5
HFM1	0	0	0	0	9	0	0	0	9	5	5
HIST1H1T	0	0	0	0	9	0	0	0	9	5	5
IGSF3	0	0	1	5	3	0	0	0	9	5	5
IL1F10	0	0	0	0	9	0	0	0	9	5	5
JCAD	0	0	0	0	9	0	0	0	9	5	5
KDM4C	0	0	0	0	9	0	0	0	9	5	5
KIF17	0	0	0	0	9	0	0	0	9	5	5
KLHL33	0	0	0	0	9	0	0	0	9	5	5
LCA5	0	0	0	0	9	0	0	0	9	5	5
LOC107984640	0	0	0	0	9	0	0	0	9	5	5
LSP1	0	0	0	0	9	0	0	0	9	5	5
MATN2	0	0	0	0	9	0	0	0	9	5	5
MIB2	0	0	0	0	9	0	0	0	9	5	5
MIPEP	0	0	0	0	9	0	0	0	9	5	5
MRPL37	0	0	0	0	9	0	0	0	9	5	5
MRPL52	0	0	0	0	9	0	0	0	9	5	5
MRPL9	0	0	0	0	9	0	0	0	9	5	5
MTRR	0	0	0	0	9	0	0	0	9	5	5
MYRFL	0	0	0	0	9	0	0	0	9	5	5
NAAA	0	0	0	0	9	0	0	0	9	5	5
NAV2	0	0	0	0	9	0	0	0	9	5	5
NISCH	0	0	0	0	9	0	0	0	9	5	5
NME8	0	0	0	0	9	0	0	0	9	5	5
NRG1	0	0	0	0	9	0	0	0	9	5	5
OAS2	0	0	0	0	5	0	0	0	9	5	5
OPRM1	0	0	0	0	7	2	0	0	9	5	5
OR2D3	0	0	0	0	9	0	0	0	9	5	5
OR2F2	0	0	0	0	9	0	0	0	9	5	5
OR51B4	0	0	0	0	9	0	0	0	9	5	5
OR51V1	0	0	0	0	9	0	0	0	9	5	5
OR52E2	0	0	0	0	9	0	0	0	9	5	5
OR5D13	0	0	0	0	9	0	0	0	9	5	5
OR5D18	0	0	0	0	9	0	0	0	9	5	5
OR8H3	0	0	0	0	9	0	0	0	9	5	5
P2RY2	0	0	0	0	9	0	0	0	9	5	5
PAOX	0	0	0	0	9	0	0	0	9	5	5
PCDHGB3	0	0	0	0	9	0	0	0	9	5	5
PCNX4	0	0	0	0	9	0	0	0	9	5	5
PHRF1	0	0	2	0	7	0	0	0	9	5	5
PIK3AP1	0	0	0	0	9	0	0	0	9	5	5
PKD2L2	0	0	0	0	9	0	0	0	9	5	5
PLEKHN1	0	0	0	0	9	0	0	0	9	5	5
PLXNA2	0	0	0	0	9	0	0	0	9	5	5
PODN	0	0	0	0	9	0	0	0	9	5	5
POM121	0	0	0	0	9	0	0	0	9	5	5
PROB1	0	0	0	0	9	0	0	0	9	5	5
PRSS38	0	0	0	0	9	0	0	0	9	5	5
PSMD9	0	0	0	0	9	0	0	0	9	5	5
PTPRZ1	0	0	4	0	5	0	0	0	9	5	5
RADIL	0	0	0	0	9	0	0	0	9	5	5
RETREG2	0	0	0	0	9	0	0	0	9	5	5
SERPINA5	0	0	0	0	9	0	0	0	9	5	5
SFSWAP	0	0	0	0	9	0	0	0	9	5	5
SLC39A12	0	0	0	0	9	0	0	0	9	5	5
SLC41A3	1	0	0	0	7	1	0	0	9	5	5
SLCO1B1	0	0	0	0	9	0	0	0	9	5	5
SNW1	0	0	1	0	8	0	0	0	9	5	5
SPATA21	0	0	0	1	8	0	0	0	9	5	5
SUSD5	0	0	0	0	9	0	0	0	9	5	5
SYNE3	0	0	1	0	8	0	0	0	9	5	5
TACR2	0	0	0	0	9	0	0	0	9	5	5
TAF3	0	0	0	0	9	0	0	0	9	5	5
TBC1D32	0	0	0	0	9	0	0	0	9	5	5
TBCK	0	0	0	0	9	0	0	0	9	5	5
TBP	0	0	2	7	0	0	0	0	9	5	5
TIAM2	0	0	0	0	9	0	0	0	9	5	5
TNFRSF10A	0	0	0	0	9	0	0	0	9	5	5
TONSL	0	0	0	0	9	0	0	0	9	5	5
TRAF3IP2	0	0	0	0	9	0	0	0	9	5	5
UCK1	0	0	0	0	9	0	0	0	9	5	5
WDR25	0	0	0	0	9	0	0	0	9	5	5
XIRP1	0	0	0	0	9	0	0	0	9	5	5
1	0	0	0	0	9	0	0	0	9	5	5
ZNF268	0	0	0	0	9	0	0	0	9	5	5
ZNF517	0	0	0	0	9	0	0	0	9	5	5
ZNF679	0	0	0	0	9	0	0	0	9	5	5
A2M	0	0	0	0	8	0	0	0	8	5	5
ABCA2	0	0	0	0	8	0	0	0	8	5	5
ABCC2	0	0	0	0	8	0	0	0	8	5	5
ACADS	0	0	0	0	8	0	0	0	8	5	5
ADAM15	0	0	0	0	8	0	0	0	8	5	5
ADAM7	0	0	0	0	8	0	0	0	8	5	5
ADAMTS2	0	0	0	1	7	0	0	0	8	5	5
ADRA1A	0	0	0	0	8	0	0	0	8	5	5
AHCTF1	0	0	0	0	8	0	0	0	8	5	5
AKAP5	0	0	0	0	8	0	0	0	8	5	5
ALG10B	0	0	0	0	8	0	0	0	8	5	5
ASB15	0	0	0	0	8	0	0	0	8	5	5
ASB18	0	0	0	0	8	0	0	0	8	5	5
ATF6	0	0	0	0	8	0	0	0	8	5	5
ATXN2	0	0	5	0	3	0	0	0	8	5	5
ATXN3	0	0	0	4	2	2	0	0	8	5	5
C10orf53	0	0	0	0	8	0	0	0	8	5	5
C11orf21	0	0	0	0	8	0	0	0	8	5	5
C2CD6	0	0	0	0	8	0	0	0	8	5	5
C3orf30	0	0	0	0	8	0	0	0	8	5	5
C6orf183	0	0	0	0	8	0	0	0	8	5	5
CABS1	0	0	0	0	8	0	0	0	8	5	5
CAMKK2	0	3	0	2	3	0	0	0	8	5	5
CAPN11	0	1	0	0	7	0	0	0	8	5	5
CAPN2	0	0	0	0	8	0	0	0	8	5	5
CASP8	0	0	0	0	8	0	0	0	8	5	5
CATSPER1	0	0	0	0	8	0	0	0	8	5	5
CCDC141	0	0	0	0	8	0	0	0	8	5	5
CDC42BPA	0	0	0	0	8	0	0	0	8	5	5
CELA3B	0	0	0	0	8	0	0	0	8	5	5
CEP120	0	0	0	0	8	0	0	0	8	5	5
CEP85L	0	0	0	0	8	0	0	0	8	5	5
CFAP36	0	0	0	0	8	0	0	0	8	5	5
CFAP65	0	0	0	0	3	0	0	5	8	5	5
CFAP97	0	0	0	0	8	0	0	0	8	5	5
CKAP4	0	0	6	1	1	0	0	0	8	5	5
COL11A1	0	0	0	0	8	0	0	0	8	5	5
COL28A1	0	0	0	0	8	0	0	0	8	5	5
COL2A1	0	0	0	0	8	0	0	0	8	5	5
CSMD2	0	0	0	0	8	0	0	0	8	5	5
D2HGDH	0	0	0	0	8	0	0	0	8	5	5
DBN1	0	0	0	0	8	0	0	0	8	5	5
DISP1	0	0	0	0	8	0	0	0	8	5	5
DLG1	0	0	0	0	8	0	0	0	8	5	5
DLK1	0	0	0	0	8	0	0	0	8	5	5
DPYD	0	0	0	0	8	0	0	0	8	5	5
E2F7	0	0	0	0	8	0	0	0	8	5	5
EBLN1	0	0	0	1	7	0	0	0	8	5	5
EGF	0	0	0	0	8	0	0	0	8	5	5
EI24	0	5	0	0	3	0	0	0	8	5	5
EML1	0	0	0	0	8	0	0	0	8	5	5
EPB41L4B	0	0	0	0	8	0	0	0	8	5	5
EVC2	0	0	0	0	8	0	0	0	8	5	5
EXOC6	0	0	0	0	8	0	0	0	8	5	5
FAM161B	0	0	0	0	8	0	0	0	8	5	5
FAM177B	0	0	0	0	8	0	0	0	8	5	5
FAM26F	0	0	0	0	8	0	0	0	8	5	5
FLT3	1	0	0	0	7	0	0	0	8	5	5
FOXC1	0	0	0	8	0	0	0	0	8	5	5
FREM3	0	0	0	0	8	0	0	0	8	5	5
FRMD1	0	0	0	0	8	0	0	0	8	5	5
GEMIN5	0	0	0	0	8	0	0	0	8	5	5
GLYATL3	0	0	0	0	8	0	0	0	8	5	5
GOLGB1	0	0	0	0	8	0	0	0	8	5	5
GPR20	0	0	0	0	8	0	0	0	8	5	5
GPSM1	0	0	0	0	8	0	0	0	8	5	5
GRK4	0	0	0	0	8	0	0	0	8	5	5
GSAP	0	0	0	0	8	0	0	0	8	5	5
GUCA1C	0	0	0	0	8	0	0	0	8	5	5
HELB	0	0	0	0	8	0	0	0	8	5	5
HEXB	0	0	0	0	8	0	0	0	8	5	5
HHLA1	0	0	0	0	8	0	0	0	8	5	5
HNRNPA1L2	0	0	0	0	8	0	0	0	8	5	5
HOMEZ	0	0	5	0	3	0	0	0	8	5	5
HR	0	0	0	0	8	0	0	0	8	5	5
HUS1B	0	0	0	0	8	0	0	0	8	5	5
IGF2R	0	0	0	0	8	0	0	0	8	5	5
IL20RA	0	0	0	0	8	0	0	0	8	5	5
ITIH2	0	0	0	0	8	0	0	0	8	5	5
JMJD1C	0	0	0	0	8	0	0	0	8	5	5
KHNYN	0	0	0	0	8	0	0	0	8	5	5
KLHL30	0	0	0	0	8	0	0	0	8	5	5
KRT1	0	0	4	0	4	0	0	0	8	5	5
KRT3	0	0	0	0	8	0	0	0	8	5	5
KRT71	0	0	0	0	8	0	0	0	8	5	5
KRT83	0	0	0	0	8	0	0	0	8	5	5
LMO7	0	0	0	0	8	0	0	0	8	5	5
LMTK2	0	0	1	0	7	0	0	0	8	5	5
LYAR	0	0	0	0	8	0	0	0	8	5	5
LYZL1	0	0	0	0	8	0	0	0	8	5	5
MACF1	0	0	0	0	8	0	0	0	8	5	5
MAMDC4	0	0	0	0	8	0	0	0	8	5	5
MANBA	0	0	0	0	8	0	0	0	8	5	5
MAP6	0	0	0	0	8	0	0	0	8	5	5
MECR	0	0	0	0	8	0	0	0	8	5	5
MMAB	0	0	0	0	8	0	0	0	8	5	5
MMS19	0	0	0	0	8	0	0	0	8	5	5
MYMX	0	0	0	0	8	0	0	0	8	5	5
MYO1H	0	0	0	0	8	0	0	0	8	5	5
NCOA7	0	0	0	0	8	0	0	0	8	5	5
NPNT	0	0	0	0	8	0	0	0	8	5	5
NQO2	0	0	0	0	8	0	0	0	8	5	5
NSUN4	0	0	0	0	8	0	0	0	8	5	5
NUDT6	0	0	0	0	8	0	0	0	8	5	5
OAF	0	0	0	0	8	0	0	0	8	5	5
OLFML2B	0	0	0	0	8	0	0	0	8	5	5
OR2A2	0	0	0	0	8	0	0	0	8	5	5
OR2T34	0	0	0	0	8	0	0	0	8	5	5
OR5AU1	0	0	0	0	8	0	0	0	8	5	5
OR8A1	0	0	0	0	8	0	0	0	8	5	5
OR9G4	0	0	0	0	8	0	0	0	8	5	5
PCDHGA1	0	0	0	0	8	0	0	0	8	5	5
PCDHGA3	0	0	0	0	8	0	0	0	8	5	5
PDCD6IP	0	0	0	0	8	0	0	0	8	5	5
PDE1C	0	0	0	0	8	0	0	0	8	5	5
PDHX	0	0	0	0	8	0	0	0	8	5	5
PLA2G7	0	0	0	0	8	0	0	0	8	5	5
PNN	0	0	0	0	8	0	0	0	8	5	5
POLR1A	0	0	0	0	8	0	0	0	8	5	5
PON1	0	0	0	0	8	0	0	0	8	5	5
PPP2R2B	0	0	0	7	1	0	0	0	8	5	5
PRDM16	0	0	0	0	8	0	0	0	8	5	5
PROP1	0	0	0	0	8	0	0	0	8	5	5
PRRT3	0	0	0	0	8	0	0	0	8	5	5
PTEN	0	0	0	2	6	0	0	0	8	5	5
PYCR3	0	0	0	0	8	0	0	0	8	5	5
QSOX1	0	0	0	0	8	0	0	0	8	5	5
RAG1	0	0	0	0	8	0	0	0	8	5	5
SCGB1C1	0	0	0	0	8	0	0	0	8	5	5
SELPLG	0	0	1	0	7	0	0	0	8	5	5
SFTPB	0	0	0	0	8	0	0	0	8	5	5
SH2B3	0	0	0	0	8	0	0	0	8	5	5
SH2D4B	1	0	0	0	7	0	0	0	8	5	5
SLC4A3	0	0	0	0	8	0	0	0	8	5	5
SLC9B1	0	0	0	0	8	0	0	0	8	5	5
SLIT3	0	0	0	0	8	0	0	0	8	5	5
SMC5	0	0	0	0	8	0	0	0	8	5	5
SMPD1	0	0	5	0	3	0	0	0	8	5	5
SNX18	0	0	0	0	8	0	0	0	8	5	5
SPATA6L	0	0	0	0	8	0	0	0	8	5	5
SPOUT1	0	0	0	0	8	0	0	0	8	5	5
SPTB	0	0	0	0	8	0	0	0	8	5	5
SPTBN2	0	0	0	0	8	0	0	0	8	5	5
STPG1	0	0	0	0	8	0	0	0	8	5	5
SYTL3	0	0	0	0	8	0	0	0	8	5	5
TDRD6	0	0	0	0	8	0	0	0	8	5	5
TET1	0	0	0	0	8	0	0	0	8	5	5
TF	0	0	0	0	8	0	0	0	8	5	5
THSD7B	0	0	0	0	8	0	0	0	8	5	5
TIGD6	3	0	0	0	5	0	0	0	8	5	5
TJP2	0	0	0	0	8	0	0	0	8	5	5
TM4SF19	0	0	0	0	8	0	0	0	8	5	5
TMCC1	0	0	3	0	5	0	0	0	8	5	5
TMEM173	0	0	1	0	7	0	0	0	8	5	5
TMEM2	0	0	0	0	8	0	0	0	8	5	5
TOP1MT	0	0	0	0	8	0	0	0	8	5	5
TRAK2	0	0	0	0	8	0	0	0	8	5	5
TREML2	0	0	2	0	6	0	0	0	8	5	5
TRMT44	0	0	0	0	8	0	0	0	8	5	5
TRPM6	0	0	0	0	8	0	0	0	8	5	5
TRPV6	0	0	0	0	8	0	0	0	8	5	5
TSSC4	0	0	0	0	8	0	0	0	8	5	5
UGT3A1	0	0	0	0	8	0	0	0	8	5	5
VEZT	0	0	0	0	8	0	0	0	8	5	5
WDR55	0	0	0	0	8	0	0	0	8	5	5
ZBTB42	0	0	0	0	8	0	0	0	8	5	5
ZNF318	0	0	0	0	8	0	0	0	8	5	5
ZNF735	0	0	0	0	8	0	0	0	8	5	5
ZSWIM6	0	0	4	2	2	0	0	0	8	5	5
AADAC	0	0	0	0	7	0	0	0	7	5	5
ABCC8	0	0	0	0	7	0	0	0	7	5	5
ABHD12B	0	0	0	0	7	0	0	0	7	5	5
ACAD11	0	0	0	0	7	0	0	0	7	5	5
ADAM21	0	0	0	0	7	0	0	0	7	5	5
ADAM28	0	0	0	0	7	0	0	0	7	5	5
ADAMTSL4	0	0	0	0	7	0	0	0	7	5	5
ADRA2B	0	0	0	5	1	1	0	0	7	5	5
AFAP1L2	0	0	0	5	2	0	0	0	7	5	5
AGAP1	0	2	0	0	5	0	0	0	7	5	5
ALK	0	0	0	0	7	0	0	0	7	5	5
ANKAR	0	0	0	0	7	0	0	0	7	5	5
ANKRD16	0	0	0	0	7	0	0	0	7	5	5
ANKRD35	0	0	0	0	7	0	0	0	7	5	5
ANO10	0	0	0	0	7	0	0	0	7	5	5
ARHGAP29	0	0	0	0	7	0	0	0	7	5	5
ARHGEF33	0	0	0	0	7	0	0	0	7	5	5
ASCC3	0	0	0	0	7	0	0	0	7	5	5
ATP10A	0	0	0	0	7	0	0	0	7	5	5
ATP10B	0	0	0	0	7	0	0	0	7	5	5
ATP6V0A4	0	0	0	0	7	0	0	0	7	5	5
BMP3	0	0	0	0	7	0	0	0	7	5	5
BRD8	0	0	0	0	7	0	0	0	7	5	5
C12orf42	0	0	0	0	7	0	0	0	7	5	5
C12orf56	0	0	0	5	2	0	0	0	7	5	5
C1orf112	0	0	0	0	7	0	0	0	7	5	5
C3orf33	0	0	0	0	7	0	0	0	7	5	5
C5	0	0	0	0	7	0	0	0	7	5	5
C6	0	0	0	0	7	0	0	0	7	5	5
C8orf74	0	0	0	0	7	0	0	0	7	5	5
CALCR	0	0	0	0	7	0	0	0	7	5	5
CALD1	0	0	0	0	7	0	0	0	7	5	5
CASP5	0	0	0	0	7	0	0	0	7	5	5
CASR	0	0	0	0	7	0	0	0	7	5	5
CAVIN3	0	0	0	0	7	0	0	0	7	5	5
CCDC107	0	0	0	0	7	0	0	0	7	5	5
CCDC85A	0	0	0	0	7	0	0	0	7	5	5
CCDC88C	0	0	0	0	7	0	0	0	7	5	5
CD27	0	0	0	0	7	0	0	0	7	5	5
CENPQ	0	0	0	0	7	0	0	0	7	5	5
CEP164	0	0	0	0	7	0	0	0	7	5	5
CHD1L	0	0	0	0	7	0	0	0	7	5	5
CHRNA9	0	0	0	0	7	0	0	0	7	5	5
CLCN1	0	0	0	0	7	0	0	0	7	5	5
CPED1	0	0	0	0	7	0	0	0	7	5	5
CSMD3	0	0	0	0	7	0	0	0	7	5	5
CTNNA3	0	0	0	0	7	0	0	0	7	5	5
CWH43	0	0	0	0	7	0	0	0	7	5	5
DACH1	0	0	6	0	1	0	0	0	7	5	5
DACT1	0	0	0	0	7	0	0	0	7	5	5
DCHS1	0	0	2	0	5	0	0	0	7	5	5
DENND5B	0	0	0	0	7	0	0	0	7	5	5
DIEXF	0	0	0	0	7	0	0	0	7	5	5
DNAH6	0	0	0	0	7	0	0	0	7	5	5
DOCK5	0	0	0	0	7	0	0	0	7	5	5
DOK3	0	0	1	0	6	0	0	0	7	5	5
DRD4	0	0	2	0	5	0	0	0	7	5	5
EPHA10	0	0	0	0	7	0	0	0	7	5	5
ERICH6B	0	0	1	0	6	0	0	0	7	5	5
ERO1B	0	0	0	0	7	0	0	0	7	5	5
EVI5	0	0	0	0	7	0	0	0	7	5	5
FAAP20	0	0	0	0	7	0	0	0	7	5	5
FBLN2	0	0	0	0	7	0	0	0	7	5	5
FBP1	0	0	0	0	7	0	0	0	7	5	5
FCRLA	0	0	0	0	7	0	0	0	7	5	5
FER1L6	0	0	0	0	6	1	0	0	7	5	5
FHDC1	0	0	0	0	7	0	0	0	7	5	5
GBP1	0	0	0	0	7	0	0	0	7	5	5
GLP1R	0	0	0	0	7	0	0	0	7	5	5
GPR137C	0	0	0	0	7	0	0	0	7	5	5
GPR31	0	0	0	0	7	0	0	0	7	5	5
GPR37L1	0	0	0	0	7	0	0	0	7	5	5
GPRIN1	0	0	2	0	5	0	0	0	7	5	5
GPRIN3	0	0	0	0	7	0	0	0	7	5	5
GPX1	0	0	5	0	2	0	0	0	7	5	5
GZMB	0	0	0	0	7	0	0	0	7	5	5
HECTD1	0	0	0	0	7	0	0	0	7	5	5
IGSF11	0	0	0	0	7	0	0	0	7	5	5
IL10RA	0	0	0	0	7	0	0	0	7	5	5
IL17RD	0	0	0	0	7	0	0	0	7	5	5
IL17RE	0	0	0	0	7	0	0	0	7	5	5
IQCB1	0	0	0	0	7	0	0	0	7	5	5
IRAK2	0	0	0	0	7	0	0	0	7	5	5
JMY	0	0	0	0	7	0	0	0	7	5	5
JRK	5	0	0	0	2	0	0	0	7	5	5
KCTD18	0	0	0	0	7	0	0	0	7	5	5
KIAA0319	0	0	0	0	7	0	0	0	7	5	5
KIAA0408	0	0	0	0	7	0	0	0	7	5	5
KLRF1	0	0	5	0	2	0	0	0	7	5	5
KRT5	0	0	0	0	7	0	0	0	7	5	5
KRT81	0	0	0	0	7	0	0	0	7	5	5
KRTAP5-4	0	0	0	0	7	0	0	0	7	5	5
LOR	0	0	0	7	0	0	0	0	7	5	5
LRP1	0	0	0	0	7	0	0	0	7	5	5
LUZP2	0	0	0	0	7	0	0	0	7	5	5
METTL25	0	0	0	0	7	0	0	0	7	5	5
MOB3C	0	0	0	0	2	5	0	0	7	5	5
MRGPRX1	0	0	0	0	7	0	0	0	7	5	5
MRGPRX4	0	0	0	0	7	0	0	0	7	5	5
MTMR7	0	0	0	0	7	0	0	0	7	5	5
MTUS2	0	0	0	0	7	0	0	0	7	5	5
MYSM1	0	0	0	0	7	0	0	0	7	5	5
NEMF	0	0	0	0	7	0	0	0	7	5	5
NPAT	0	0	0	0	7	0	0	0	7	5	5
NRP2	1	0	0	0	6	0	0	0	7	5	5
NUP153	0	0	0	0	7	0	0	0	7	5	5
OAS3	0	0	0	0	7	0	0	0	7	5	5
ODF1	0	0	2	0	5	0	0	0	7	5	5
OR1J1	0	0	0	0	7	0	0	0	7	5	5
OR5AC2	0	0	0	0	5	0	0	0	7	5	5
OR5AP2	0	0	0	0	7	0	0	0	7	5	5
OR6C70	0	0	0	0	7	0	0	0	7	5	5
PCDHGB5	0	0	0	0	7	0	0	0	7	5	5
PDIA6	0	0	0	0	7	0	0	0	7	5	5
PDPN	0	0	0	0	7	0	0	0	7	5	5
PGM2L1	0	0	0	0	7	0	0	0	7	5	5
PHIP	0	0	0	0	7	0	0	0	7	5	5
PLA2G2C	0	0	0	0	5	2	0	0	7	5	5
PLEK	0	0	0	0	7	0	0	0	7	5	5
PLXNA4	0	0	0	0	7	0	0	0	7	5	5
POM121L12	0	0	0	0	7	0	0	0	7	5	5
POMT1	0	0	0	0	7	0	0	0	7	5	5
POU4F2	0	0	1	6	0	0	0	0	7	5	5
PPIC	0	0	0	0	7	0	0	0	7	5	5
PPP1R15B	0	0	0	0	7	0	0	0	7	5	5
PRR5L	0	0	0	0	7	0	0	0	7	5	5
PTTG2	2	0	0	0	5	0	0	0	7	5	5
RAB17	0	0	0	0	7	0	0	0	7	5	5
RABL6	0	0	0	0	7	0	0	0	7	5	5
RASSF6	0	0	0	0	7	0	0	0	7	5	5
RBMXL2	0	0	0	0	7	0	0	0	7	5	5
RBP5	0	0	0	0	7	0	0	0	7	5	5
RNF149	0	0	0	0	7	0	0	0	7	5	5
RTKN2	0	0	2	0	5	0	0	0	7	5	5
RTP2	0	0	0	0	7	0	0	0	7	5	5
SCYL3	0	0	0	0	7	0	0	0	7	5	5
SELL	0	0	0	0	7	0	0	0	7	5	5
SEMA4G	0	0	0	0	7	0	0	0	7	5	5
SGCG	0	0	0	0	7	0	0	0	7	5	5
SH2D3C	0	0	0	0	7	0	0	0	7	5	5
SH2D4A	0	0	0	0	7	0	0	0	7	5	5
SLC1A7	0	0	0	0	7	0	0	0	7	5	5
SLC39A2	0	0	0	0	7	0	0	0	7	5	5
SMARCA2	0	0	3	0	4	0	0	0	7	5	5
SORCS2	0	0	1	0	6	0	0	0	7	5	5
SP140	0	0	0	0	7	0	0	0	7	5	5
SPATA3	0	0	2	0	5	0	0	0	7	5	5
SPATA7	0	0	0	0	7	0	0	0	7	5	5
SPDYE5	0	0	0	0	7	0	0	0	7	5	5
SPOCD1	0	0	0	0	7	0	0	0	7	5	5
SPZ1	0	0	0	0	7	0	0	0	7	5	5
SUCLG2	0	0	0	0	7	0	0	0	7	5	5
SYCP2L	0	0	0	0	7	0	0	0	7	5	5
TEX44	0	0	0	0	7	0	0	0	7	5	5
TLR5	0	0	0	0	7	0	0	0	7	5	5
TMEM132A	0	0	0	0	7	0	0	0	7	5	5
TMPRSS11A	0	0	0	0	5	0	0	2	7	5	5
TNFRSF10D	0	0	0	0	7	0	0	0	7	5	5
TRIM58	0	0	0	0	7	0	0	0	7	5	5
TRMO	0	0	0	0	7	0	0	0	7	5	5
TSKU	0	0	1	0	6	0	0	0	7	5	5
TSPYL4	0	0	0	0	7	0	0	0	7	5	5
TSTD2	0	0	0	0	7	0	0	0	7	5	5
TTLL3	0	0	0	5	1	1	0	0	7	5	5
URB2	0	0	0	0	7	0	0	0	7	5	5
VSIR	0	0	0	0	7	0	0	0	7	5	5
WBP1L	0	0	0	0	7	0	0	0	7	5	5
ZFR	0	0	0	0	7	0	0	0	7	5	5
ZFYVE28	0	0	0	0	7	0	0	0	7	5	5
ZNF454	0	0	0	0	7	0	0	0	7	5	5
ZNF462	0	0	0	0	7	0	0	0	7	5	5
ZP1	0	0	0	0	7	0	0	0	7	5	5
ABCB11	0	0	0	0	6	0	0	0	6	5	5
ABHD1	0	0	0	0	6	0	0	0	6	5	5
ACKR1	0	0	0	0	6	0	0	0	6	5	5
ADAMTS12	0	0	0	0	1	5	0	0	6	5	5
AEBP1	0	0	0	0	6	0	0	0	6	5	5
AGA	0	0	0	0	6	0	0	0	6	5	5
AGBL3	0	0	0	0	6	0	0	0	6	5	5
AKR1B10	0	0	0	0	6	0	0	0	6	5	5
AKR1C3	0	0	0	0	6	0	0	0	6	5	5
ALPP	0	0	0	0	6	0	0	0	6	5	5
AMER3	0	0	0	0	6	0	0	0	6	5	5
ANKRD6	0	0	0	0	6	0	0	0	6	5	5
ANKS1A	0	0	0	1	5	0	0	0	6	5	5
ANKS6	0	0	0	0	6	0	0	0	6	5	5
ASTL	0	0	0	0	6	0	0	0	6	5	5
ATP1A4	0	0	0	0	6	0	0	0	6	5	5
ATRAID	0	0	0	0	6	0	0	0	6	5	5
AVIL	1	0	0	0	5	0	0	0	6	5	5
BIN2	0	0	0	0	6	0	0	0	6	5	5
BSN	0	0	0	0	6	0	0	0	6	5	5
C11orf40	0	5	0	0	0	1	0	0	6	5	5
C11orf68	0	1	0	0	5	0	0	0	6	5	5
C1orf105	0	0	0	0	6	0	0	0	6	5	5
C1orf109	0	0	0	0	6	0	0	0	6	5	5
C8A	0	0	0	0	6	0	0	0	6	5	5
C9orf147	5	1	0	0	0	0	0	0	6	5	5
CAPN10	0	0	0	0	6	0	0	0	6	5	5
CCDC136	0	0	0	0	6	0	0	0	6	5	5
CCDC171	0	0	0	0	6	0	0	0	6	5	5
CCDC60	0	0	0	0	6	0	0	0	6	5	5
CCDC96	0	0	0	0	6	0	0	0	6	5	5
CD101	0	0	0	0	6	0	0	0	6	5	5
CD163	0	0	0	0	6	0	0	0	6	5	5
CD180	0	0	0	0	6	0	0	0	6	5	5
CD86	0	0	0	0	6	0	0	0	6	5	5
CDX2	0	0	0	0	6	0	0	0	6	5	5
CELSR2	0	0	0	5	1	0	0	0	6	5	5
CHD5	0	0	0	0	6	0	0	0	6	5	5
CHDH	0	0	0	0	6	0	0	0	6	5	5
CHN2	0	0	0	0	6	0	0	0	6	5	5
CHPF	0	0	0	0	6	0	0	0	6	5	5
CLDN24	0	0	0	0	6	0	0	0	6	5	5
CLIP1	0	0	0	0	6	0	0	0	6	5	5
COCH	0	0	0	0	6	0	0	0	6	5	5
COL12A1	0	0	0	0	6	0	0	0	6	5	5
COL3A1	0	0	0	0	6	0	0	0	6	5	5
COQ4	0	0	0	0	6	0	0	0	6	5	5
CPVL	0	0	0	0	6	0	0	0	6	5	5
CRTC2	0	0	0	0	6	0	0	0	6	5	5
CTSW	0	0	0	0	6	0	0	0	6	5	5
CYP8B1	0	0	0	0	6	0	0	0	6	5	5
DDC	0	0	0	0	5	1	0	0	6	5	5
DDX31	0	0	0	0	6	0	0	0	6	5	5
DEGS2	0	0	0	0	6	0	0	0	6	5	5
DIS3	0	0	0	0	6	0	0	0	6	5	5
DLG5	0	0	0	0	6	0	0	0	6	5	5
DOCK1	0	0	0	0	6	0	0	0	6	5	5
DPP7	0	0	0	0	6	0	0	0	6	5	5
DUSP6	0	0	0	0	6	0	0	0	6	5	5
ECM2	0	0	0	0	6	0	0	0	6	5	5
EEPD1	0	0	0	0	6	0	0	0	6	5	5
EPHA3	0	0	0	0	6	0	0	0	6	5	5
EPHX1	0	0	0	0	6	0	0	0	6	5	5
EPRS	0	0	0	0	6	0	0	0	6	5	5
ERAP2	0	0	0	0	6	0	0	0	6	5	5
ERICH2	0	0	0	0	6	0	0	0	6	5	5
FAM135B	0	0	0	0	6	0	0	0	6	5	5
FAM160B2	0	0	0	0	6	0	0	0	6	5	5
FAM185A	0	0	0	0	6	0	0	0	6	5	5
FBN2	0	0	0	0	6	0	0	0	6	5	5
FCRL3	0	0	0	0	6	0	0	0	6	5	5
FMNL2	0	0	0	6	0	0	0	0	6	5	5
FOXF2	0	0	1	5	0	0	0	0	6	5	5
FSTL5	0	0	0	0	6	0	0	0	6	5	5
GJA9	0	0	0	0	6	0	0	0	6	5	5
GMPPB	0	0	0	0	6	0	0	0	6	5	5
GNLY	0	0	0	0	6	0	0	0	6	5	5
GPR156	0	0	0	0	6	0	0	0	6	5	5
GRB14	0	0	0	0	6	0	0	0	6	5	5
GUCY2C	0	0	0	0	6	0	0	0	6	5	5
HAAO	0	0	0	0	6	0	0	0	6	5	5
HADH	0	0	0	0	6	0	0	0	6	5	5
HDLBP	0	0	0	0	6	0	0	0	6	5	5
HEPACAM	0	0	0	0	6	0	0	0	6	5	5
HIVEP2	0	0	1	0	5	0	0	0	6	5	5
HPD	0	0	0	0	6	0	0	0	6	5	5
HTR2A	0	0	0	0	6	0	0	0	6	5	5
IBA57	0	0	0	0	6	0	0	0	6	5	5
IQSEC1	5	0	0	0	1	0	0	0	6	5	5
ITLN2	0	0	0	0	6	0	0	0	6	5	5
KBTBD12	0	0	0	0	6	0	0	0	6	5	5
KDM3B	0	0	1	0	5	0	0	0	6	5	5
KLHL31	0	0	0	0	6	0	0	0	6	5	5
LIPT2	0	0	0	0	6	0	0	0	6	5	5
LNX2	0	0	0	0	6	0	0	0	6	5	5
LOC100129307	0	0	0	0	6	0	0	0	6	5	5
LOC100287896	0	0	0	0	6	0	0	0	6	5	5
LOXL2	0	0	0	0	6	0	0	0	6	5	5
LRCH1	0	0	1	0	5	0	0	0	6	5	5
LRMP	0	0	0	0	6	0	0	0	6	5	5
LRRC17	0	0	5	0	1	0	0	0	6	5	5
LRRC8C	0	0	0	0	6	0	0	0	6	5	5
LRSAM1	0	0	0	0	6	0	0	0	6	5	5
LTBP1	0	0	1	0	5	0	0	0	6	5	5
LTBP3	0	0	0	4	2	0	0	0	6	5	5
MAATS1	0	0	0	0	6	0	0	0	6	5	5
MAN1B1	0	0	1	0	5	0	0	0	6	5	5
MAST4	0	0	0	1	5	0	0	0	6	5	5
MCUB	0	0	0	0	6	0	0	0	6	5	5
MED12L	0	0	0	0	6	0	0	0	6	5	5
MEDAG	0	0	0	0	6	0	0	0	6	5	5
MFHAS1	0	0	0	0	6	0	0	0	6	5	5
MMP14	0	0	0	0	6	0	0	0	6	5	5
MS4A15	0	0	0	0	6	0	0	0	6	5	5
MTA1	0	0	0	0	6	0	0	0	6	5	5
MYBPHL	0	0	0	0	6	0	0	0	6	5	5
NAPEPLD	0	0	0	0	6	0	0	0	6	5	5
NBEAL1	0	0	0	0	6	0	0	0	6	5	5
NEFM	0	0	0	0	6	0	0	0	6	5	5
NOP9	0	0	0	5	1	0	0	0	6	5	5
NRXN1	0	0	1	0	5	0	0	0	6	5	5
NYAP2	0	0	0	0	6	0	0	0	6	5	5
OPTN	0	0	0	0	6	0	0	0	6	5	5
OR1L4	0	0	0	0	6	0	0	0	6	5	5
OR2AK2	0	0	0	0	6	0	0	0	6	5	5
OR4C13	0	0	0	0	6	0	0	0	6	5	5
OR4C15	0	0	0	0	6	0	0	0	6	5	5
OR4Q3	0	0	0	0	6	0	0	0	6	5	5
OR51A4	0	0	0	0	6	0	0	0	6	5	5
OR5K4	5	0	0	0	1	0	0	0	6	5	5
OR5M10	0	0	0	0	6	0	0	0	6	5	5
OR5W2	0	0	0	0	6	0	0	0	6	5	5
ORAI1	0	0	6	0	0	0	0	0	6	5	5
OXNAD1	0	0	0	0	6	0	0	0	6	5	5
PANK4	0	0	0	0	6	0	0	0	6	5	5
PANX1	0	0	0	0	6	0	0	0	6	5	5
PATE1	0	0	0	0	6	0	0	0	6	5	5
PAX5	0	0	0	0	6	0	0	0	6	5	5
PCK2	0	0	0	0	6	0	0	0	6	5	5
PDCD1LG2	0	0	0	0	6	0	0	0	6	5	5
PEX16	0	0	0	0	6	0	0	0	6	5	5
PI4K2B	0	0	0	0	6	0	0	0	6	5	5
PPARGC1A	0	0	0	0	6	0	0	0	6	5	5
PPEF2	0	0	0	0	6	0	0	0	6	5	5
PPFIA4	0	0	0	0	6	0	0	0	6	5	5
PPFIBP2	0	0	1	0	5	0	0	0	6	5	5
PPP1R9A	0	0	0	0	6	0	0	0	6	5	5
PPP4R3B	0	0	1	0	5	0	0	0	6	5	5
PRDM10	0	0	0	0	6	0	0	0	6	5	5
PRSS12	0	0	0	0	6	0	0	0	6	5	5
PTGDR2	0	0	0	1	5	0	0	0	6	5	5
PTPRR	0	0	0	0	6	0	0	0	6	5	5
RARS	0	0	0	0	6	0	0	0	6	5	5
RASAL1	0	0	0	0	6	0	0	0	6	5	5
RGMB	0	0	1	0	5	0	0	0	6	5	5
RHBDL2	0	0	0	0	6	0	0	0	6	5	5
RTL1	0	0	0	3	3	0	0	0	6	5	5
RTN3	0	0	0	0	6	0	0	0	6	5	5
RUSC2	0	0	1	0	5	0	0	0	6	5	5
RXFP4	0	0	0	0	6	0	0	0	6	5	5
S100A7	0	0	0	0	6	0	0	0	6	5	5
SASH1	0	0	0	0	6	0	0	0	6	5	5
SBSPON	0	0	0	0	6	0	0	0	6	5	5
SDC1	0	0	0	0	6	0	0	0	6	5	5
SERINC2	0	0	0	5	1	0	0	0	6	5	5
SETD7	0	0	0	0	6	0	0	0	6	5	5
SLC10A2	0	0	0	0	6	0	0	0	6	5	5
SLC34A2	0	0	0	0	6	0	0	0	6	5	5
SLC36A3	0	0	0	0	6	0	0	0	6	5	5
SLC39A13	0	0	0	0	6	0	0	0	6	5	5
SMIM29	0	0	0	0	6	0	0	0	6	5	5
SNAPC4	0	0	2	0	4	0	0	0	6	5	5
SORBS1	0	0	0	0	6	0	0	0	6	5	5
SORBS3	0	0	0	0	6	0	0	0	6	5	5
STAB2	0	0	0	0	6	0	0	0	6	5	5
STAU2	0	0	0	0	6	0	0	0	6	5	5
STEAP4	0	0	0	0	6	0	0	0	6	5	5
STIL	0	0	0	0	6	0	0	0	6	5	5
STOX1	0	0	0	0	6	0	0	0	6	5	5
TAS1R3	0	0	0	0	6	0	0	0	6	5	5
TBC1D14	0	0	0	0	6	0	0	0	6	5	5
TBC1D5	0	0	0	0	6	0	0	0	6	5	5
TBC1D7	0	0	0	0	6	0	0	0	6	5	5
TCTE1	0	0	0	0	6	0	0	0	6	5	5
TEK	0	0	0	0	6	0	0	0	6	5	5
TKFC	0	0	0	0	6	0	0	0	6	5	5
TMEM158	0	0	1	0	5	0	0	0	6	5	5
TMEM262	0	0	0	0	6	0	0	0	6	5	5
TMPRSS4	0	0	0	0	6	0	0	0	6	5	5
TPTE2	0	0	0	0	6	0	0	0	6	5	5
TRAK1	0	1	0	5	0	0	0	0	6	5	5
TRIM33	0	0	1	0	5	0	0	0	6	5	5
TRNP1	0	0	0	0	6	0	0	0	6	5	5
TTLL2	0	0	0	0	6	0	0	0	6	5	5
UBC	1	0	0	0	5	0	0	0	6	5	5
UGT8	0	0	0	0	6	0	0	0	6	5	5
ULK1	0	0	0	0	6	0	0	0	6	5	5
USP2	0	0	0	0	6	0	0	0	6	5	5
USP34	0	0	1	0	5	0	0	0	6	5	5
1	0	0	0	0	6	0	0	0	6	5	5
2	0	0	0	0	6	0	0	0	6	5	5
WDR60	0	0	0	0	6	0	0	0	6	5	5
WDR86	0	0	0	0	6	0	0	0	6	5	5
WIPF1	0	0	0	0	6	0	0	0	6	5	5
ZNF273	0	0	0	0	6	0	0	0	6	5	5
ZNF623	0	0	0	0	6	0	0	0	6	5	5
AADACL2	0	0	0	0	5	0	0	0	5	5	5
AARS2	0	0	0	0	5	0	0	0	5	5	5
ABCA12	0	0	0	0	5	0	0	0	5	5	5
ABLIM3	0	0	0	0	5	0	0	0	5	5	5
ACAT1	0	0	0	0	5	0	0	0	5	5	5
ACCSL	0	0	0	0	5	0	0	0	5	5	5
ACKR2	0	0	0	0	5	0	0	0	5	5	5
ACOT4	0	0	0	0	5	0	0	0	5	5	5
ACP6	0	0	0	0	5	0	0	0	5	5	5
ACTL8	0	0	0	0	5	0	0	0	5	5	5
ACTN2	5	0	0	0	0	0	0	0	5	5	5
ACY3	0	0	0	0	5	0	0	0	5	5	5
ADAM32	0	0	0	0	5	0	0	0	5	5	5
ADAMTS3	0	0	0	0	5	0	0	0	5	5	5
ADAMTS4	0	0	0	0	5	0	0	0	5	5	5
ADAP1	0	0	0	0	5	0	0	0	5	5	5
ADARB2	0	0	0	0	5	0	0	0	5	5	5
ADCY3	0	0	0	0	5	0	0	0	5	5	5
ADGRB3	0	0	0	0	5	0	0	0	5	5	5
ADGRG6	0	0	0	0	5	0	0	0	5	5	5
ADH1B	0	0	0	0	5	0	0	0	5	5	5
ADH6	0	0	0	0	5	0	0	0	5	5	5
AFF3	0	0	0	0	5	0	0	0	5	5	5
AGAP11	0	0	0	0	5	0	0	0	5	5	5
AHDC1	0	0	0	0	5	0	0	0	5	5	5
AHRR	0	0	0	0	5	0	0	0	5	5	5
AJAP1	0	0	0	0	5	0	0	0	5	5	5
AK5	0	0	0	5	0	0	0	0	5	5	5
AK7	0	0	0	0	5	0	0	0	5	5	5
ALG6	0	0	0	0	5	0	0	0	5	5	5
ALS2	0	0	0	0	5	0	0	0	5	5	5
ALS2CR12	0	0	0	0	5	0	0	0	5	5	5
AMOTL2	0	0	0	0	5	0	0	0	5	5	5
ANGPTL5	0	0	0	0	5	0	0	0	5	5	5
ANKDD1B	0	0	0	0	0	5	0	0	5	5	5
ANKRD34B	0	0	0	0	5	0	0	0	5	5	5
ANO5	0	0	0	0	5	0	0	0	5	5	5
ANTXR2	0	0	0	0	5	0	0	0	5	5	5
AP3B1	0	0	0	0	5	0	0	0	5	5	5
AP3S1	0	0	0	0	5	0	0	0	5	5	5
AP4B1	0	0	0	0	5	0	0	0	5	5	5
APBB2	0	0	0	0	5	0	0	0	5	5	5
APBB3	0	0	0	0	5	0	0	0	5	5	5
APOBEC1	0	0	0	0	5	0	0	0	5	5	5
ARAP2	0	0	0	0	5	0	0	0	5	5	5
ARHGAP18	0	0	0	0	5	0	0	0	5	5	5
ARHGAP25	0	0	0	0	5	0	0	0	5	5	5
ARHGAP30	0	0	0	0	5	0	0	0	5	5	5
ARHGAP31	0	0	0	0	5	0	0	0	5	5	5
ARHGEF16	0	0	0	0	5	0	0	0	5	5	5
2	0	0	0	0	5	0	0	0	5	5	5
ARMS2	0	0	0	0	3	2	0	0	5	5	5
ART4	0	0	0	0	5	0	0	0	5	5	5
ARTN	0	0	0	0	5	0	0	0	5	5	5
ASCL3	0	0	0	0	5	0	0	0	5	5	5
ASH1L	0	0	0	0	5	0	0	0	5	5	5
ASNS	0	0	0	0	5	0	0	0	5	5	5
ASNSD1	0	0	0	0	5	0	0	0	5	5	5
ATAD2B	0	0	0	0	5	0	0	0	5	5	5
ATG2A	0	0	0	0	5	0	0	0	5	5	5
ATG4B	0	0	0	0	5	0	0	0	5	5	5
ATM	0	0	0	0	5	0	0	0	5	5	5
ATP11A	0	0	0	0	5	0	0	0	5	5	5
ATP6V1B1	0	0	0	0	1	0	0	4	5	5	5
ATPAF1	0	0	0	0	5	0	0	0	5	5	5
B3GLCT	0	0	0	0	5	0	0	0	5	5	5
BACE1	0	0	0	0	5	0	0	0	5	5	5
BAG1	0	0	0	0	5	0	0	0	5	5	5
BCL2L15	0	0	0	0	5	0	0	0	5	5	5
BCL2L2	0	0	0	0	5	0	0	0	5	5	5
BEST1	0	0	0	0	5	0	0	0	5	5	5
BHMT	0	0	0	0	5	0	0	0	5	5	5
BICC1	0	0	0	0	5	0	0	0	5	5	5
BLVRA	0	0	0	0	5	0	0	0	5	5	5
BMP6	0	0	1	0	4	0	0	0	5	5	5
BRSK2	0	0	0	0	5	0	0	0	5	5	5
BTNL10	0	0	0	0	5	0	0	0	5	5	5
BTNL9	0	0	0	0	5	0	0	0	5	5	5
C10orf120	0	0	0	0	5	0	0	0	5	5	5
C10orf25	0	0	0	0	5	0	0	0	5	5	5
C11orf24	0	0	0	0	5	0	0	0	5	5	5
C11orf42	0	0	0	0	5	0	0	0	5	5	5
C12orf77	0	0	0	0	5	0	0	0	5	5	5
C1orf116	0	0	0	0	5	0	0	0	5	5	5
C1orf141	0	0	0	0	5	0	0	0	5	5	5
C1orf158	0	0	0	0	5	0	0	0	5	5	5
C1orf174	0	0	0	0	5	0	0	0	5	5	5
C3orf18	0	0	0	0	5	0	0	0	5	5	5
C3orf52	0	0	0	0	5	0	0	0	5	5	5
C4orf32	0	0	0	0	5	0	0	0	5	5	5
C4orf36	0	0	0	0	5	0	0	0	5	5	5
C4orf48	0	0	0	0	5	0	0	0	5	5	5
C5orf34	0	0	0	0	5	0	0	0	5	5	5
C5orf46	0	0	0	0	5	0	0	0	5	5	5
C5orf58	0	0	0	0	5	0	0	0	5	5	5
C6orf141	0	0	0	0	5	0	0	0	5	5	5
C8B	0	0	0	0	5	0	0	0	5	5	5
C8G	0	0	0	0	5	0	0	0	5	5	5
C8orf4	0	0	0	0	5	0	0	0	5	5	5
C8orf44	0	0	0	0	5	0	0	0	5	5	5
C8orf59	0	0	0	5	0	0	0	0	5	5	5
CABP2	0	0	0	0	5	0	0	0	5	5	5
CACHD1	0	0	0	0	5	0	0	0	5	5	5
CACNA2D4	0	0	0	0	5	0	0	0	5	5	5
CALCA	0	0	0	0	5	0	0	0	5	5	5
CALCRL	0	0	0	0	5	0	0	0	5	5	5
CALHM1	0	0	0	0	5	0	0	0	5	5	5
CALHM3	0	0	0	0	5	0	0	0	5	5	5
CARMIL3	0	0	0	0	5	0	0	0	5	5	5
CBR4	0	0	0	0	5	0	0	0	5	5	5
CCDC18	0	0	0	0	5	0	0	0	5	5	5
CCDC184	0	0	0	0	5	0	0	0	5	5	5
CCDC90B	0	0	0	0	5	0	0	0	5	5	5
CCNA2	0	0	0	0	5	0	0	0	5	5	5
CCNH	0	0	0	0	5	0	0	0	5	5	5
CCRL2	0	0	0	0	5	0	0	0	5	5	5
CD163L1	0	0	0	0	5	0	0	0	5	5	5
CD200R1L	2	0	0	0	3	0	0	0	5	5	5
CD8B2	0	0	0	0	5	0	0	0	5	5	5
CDA	0	0	0	0	5	0	0	0	5	5	5
CDC42BPG	0	0	0	0	5	0	0	0	5	5	5
CDK7	0	0	0	0	5	0	0	0	5	5	5
CDKN2AIP	0	0	5	0	0	0	0	0	5	5	5
CEBPZ	0	0	0	0	5	0	0	0	5	5	5
CELA3A	0	0	0	0	5	0	0	0	5	5	5
CEP63	0	0	0	0	5	0	0	0	5	5	5
CFAP157	0	0	0	0	5	0	0	0	5	5	5
CFI	0	0	0	0	5	0	0	0	5	5	5
CGREF1	0	0	2	0	3	0	0	0	5	5	5
CHD1	0	0	5	0	0	0	0	0	5	5	5
CHGA	0	0	1	0	4	0	0	0	5	5	5
CHORDC1	0	0	0	0	5	0	0	0	5	5	5
CHPT1	0	0	0	0	5	0	0	0	5	5	5
CHSY3	0	0	0	0	5	0	0	0	5	5	5
CKAP2	0	0	0	0	5	0	0	0	5	5	5
CLCA4	0	0	5	0	0	0	0	0	5	5	5
CLCN3	0	0	0	0	5	0	0	0	5	5	5
CLCN6	0	0	0	0	5	0	0	0	5	5	5
CLEC1A	0	0	0	0	5	0	0	0	5	5	5
CLEC4A	0	0	0	0	5	0	0	0	5	5	5
CLECL1	0	3	0	0	2	0	0	0	5	5	5
CLIP2	0	0	0	0	5	0	0	0	5	5	5
CLPSL2	0	0	0	0	5	0	0	0	5	5	5
CMPK1	0	0	0	0	5	0	0	0	5	5	5
CNR2	0	0	0	0	5	0	0	0	5	5	5
CNST	0	0	0	0	5	0	0	0	5	5	5
CNTLN	0	0	0	0	5	0	0	0	5	5	5
COG5	0	0	0	0	5	0	0	0	5	5	5
COQ6	0	0	0	0	5	0	0	0	5	5	5
COX15	0	0	0	0	5	0	0	0	5	5	5
CP	0	0	0	0	5	0	0	0	5	5	5
CPA3	0	0	0	0	5	0	0	0	5	5	5
CPXM2	0	0	0	0	5	0	0	0	5	5	5
CRAT	0	0	0	0	5	0	0	0	5	5	5
CREB3L1	0	5	0	0	0	0	0	0	5	5	5
CRELD1	0	0	0	0	5	0	0	0	5	5	5
CRIP3	0	0	0	0	5	0	0	0	5	5	5
CRMP1	0	0	0	0	5	0	0	0	5	5	5
CRTAM	0	0	0	0	5	0	0	0	5	5	5
CSGALNACT1	0	0	0	0	5	0	0	0	5	5	5
CSPG5	0	0	0	0	5	0	0	0	5	5	5
CTGF	0	0	0	0	5	0	0	0	5	5	5
CTH	0	0	0	0	5	0	0	0	5	5	5
CTSC	0	0	0	0	5	0	0	0	5	5	5
CTXN3	0	0	0	0	5	0	0	0	5	5	5
CUL7	0	0	0	0	5	0	0	0	5	5	5
CUX2	0	0	0	0	5	0	0	0	5	5	5
CWC27	0	0	0	0	5	0	0	0	5	5	5
CYC1	0	0	0	0	5	0	0	0	5	5	5
CYFIP2	0	5	0	0	0	0	0	0	5	5	5
CYP3A7	0	0	0	0	5	0	0	0	5	5	5
CYSRT1	0	0	0	0	5	0	0	0	5	5	5
DAG1	0	0	0	0	5	0	0	0	5	5	5
DALRD3	0	0	0	0	5	0	0	0	5	5	5
DBT	0	0	0	0	5	0	0	0	5	5	5
DBX2	0	0	0	0	5	0	0	0	5	5	5
DCDC2	0	0	0	0	5	0	0	0	5	5	5
DCLRE1A	0	0	0	0	5	0	0	0	5	5	5
DCP1A	0	0	5	0	0	0	0	0	5	5	5
DCP2	0	0	0	0	5	0	0	0	5	5	5
DDN	0	0	0	0	5	0	0	0	5	5	5
DDOST	0	0	0	0	5	0	0	0	5	5	5
DDX58	0	0	0	0	5	0	0	0	5	5	5
Dec-01	0	0	0	0	5	0	0	0	5	5	5
DEF6	0	0	0	0	5	0	0	0	5	5	5
DNALI1	0	0	0	0	5	0	0	0	5	5	5
DNPEP	0	0	0	0	5	0	0	0	5	5	5
DNTT	0	0	0	0	5	0	0	0	5	5	5
DPF3	0	0	0	0	5	0	0	0	5	5	5
DROSHA	0	0	0	0	5	0	0	0	5	5	5
DSCC1	0	0	0	0	5	0	0	0	5	5	5
DTX2	0	0	0	0	5	0	0	0	5	5	5
DUSP11	0	0	0	0	5	0	0	0	5	5	5
DZIP1	0	0	0	0	5	0	0	0	5	5	5
ECE2	0	0	0	0	5	0	0	0	5	5	5
ECEL1	0	0	0	0	5	0	0	0	5	5	5
EDARADD	0	0	0	0	5	0	0	0	5	5	5
EEF1D	0	0	0	0	5	0	0	0	5	5	5
EFEMP2	0	0	0	0	5	0	0	0	5	5	5
EGFR	0	0	0	0	5	0	0	0	5	5	5
ELAVL4	0	0	0	0	5	0	0	0	5	5	5
EMILIN1	0	0	0	0	5	0	0	0	5	5	5
ENDOG	0	0	0	0	5	0	0	0	5	5	5
ENPP2	0	0	0	0	5	0	0	0	5	5	5
ENPP4	0	0	0	0	5	0	0	0	5	5	5
ENTPD8	0	0	0	0	5	0	0	0	5	5	5
EPB41L5	0	0	0	0	5	0	0	0	5	5	5
EPS15	0	0	0	0	5	0	0	0	5	5	5
ERI1	0	0	0	0	5	0	0	0	5	5	5
ERP27	0	0	0	0	5	0	0	0	5	5	5
ETFDH	0	0	0	0	5	0	0	0	5	5	5
EYA4	0	0	0	0	5	0	0	0	5	5	5
F12	0	0	0	0	5	0	0	0	5	5	5
F13B	0	0	0	0	5	0	0	0	5	5	5
F2RL1	0	0	0	0	5	0	0	0	5	5	5
FABP2	0	0	0	0	5	0	0	0	5	5	5
FAM110C	0	0	0	0	5	0	0	0	5	5	5
FAM151B	0	0	0	0	5	0	0	0	5	5	5
FAM171B	0	0	0	5	0	0	0	0	5	5	5
FAM180B	0	0	0	0	5	0	0	0	5	5	5
FAM193B	0	0	0	0	5	0	0	0	5	5	5
FAM217A	0	0	0	0	5	0	0	0	5	5	5
FAM240A	0	0	0	0	5	0	0	0	5	5	5
FAM46A	0	0	3	2	0	0	0	0	5	5	5
FAM69B	0	0	0	0	5	0	0	0	5	5	5
FAM71F1	0	0	0	0	5	0	0	0	5	5	5
FAM91A1	0	0	0	0	5	0	0	0	5	5	5
FARSB	0	0	0	0	5	0	0	0	5	5	5
FASTKD3	0	0	0	0	5	0	0	0	5	5	5
FBP2	0	0	0	0	5	0	0	0	5	5	5
FBXL13	0	0	0	0	5	0	0	0	5	5	5
FDXACB1	0	0	0	0	5	0	0	0	5	5	5
FGFBP2	0	0	0	0	5	0	0	0	5	5	5
FIGLA	0	0	0	0	5	0	0	0	5	5	5
FIGNL2	0	0	0	0	5	0	0	0	5	5	5
FOXA1	0	0	0	0	5	0	0	0	5	5	5
FOXE1	0	0	5	0	0	0	0	0	5	5	5
FPGS	0	0	0	0	5	0	0	0	5	5	5
FUT9	0	0	0	0	5	0	0	0	5	5	5
FYB	0	0	0	0	5	0	0	0	5	5	5
FYTTD1	0	0	0	0	5	0	0	0	5	5	5
GARS	0	0	0	0	5	0	0	0	5	5	5
GBE1	0	0	0	0	5	0	0	0	5	5	5
GCC2	0	0	0	0	5	0	0	0	5	5	5
GCN1	0	0	0	0	5	0	0	0	5	5	5
GCNT2	0	0	0	0	5	0	0	0	5	5	5
GHR	0	0	0	0	5	0	0	0	5	5	5
GJA3	0	0	0	0	5	0	0	0	5	5	5
GLRX2	0	0	0	0	5	0	0	0	5	5	5
GLYAT	0	0	0	0	5	0	0	0	5	5	5
GMPR	0	0	0	0	5	0	0	0	5	5	5
GOLGA5	0	0	0	0	5	0	0	0	5	5	5
GPATCH4	0	5	0	0	0	0	0	0	5	5	5
GPN2	0	0	0	0	5	0	0	0	5	5	5
GPR1	0	0	0	0	5	0	0	0	5	5	5
GPR135	0	0	0	0	5	0	0	0	5	5	5
GPR148	0	0	0	0	5	0	0	0	5	5	5
GPR151	0	0	0	0	5	0	0	0	5	5	5
GPR19	0	0	0	0	5	0	0	0	5	5	5
GPT	0	0	0	0	5	0	0	0	5	5	5
GPX8	0	0	0	0	5	0	0	0	5	5	5
GRIP1	0	0	0	0	5	0	0	0	5	5	5
GRSF1	0	0	0	0	5	0	0	0	5	5	5
GRXCR2	0	0	0	0	5	0	0	0	5	5	5
GSTA5	0	0	0	0	5	0	0	0	5	5	5
GSX2	0	0	0	0	5	0	0	0	5	5	5
GUCA2A	0	0	0	0	5	0	0	0	5	5	5
GUF1	0	0	0	0	5	0	0	0	5	5	5
GUSB	0	0	0	0	5	0	0	0	5	5	5
GYPA	0	0	0	0	5	0	0	0	5	5	5
GZMA	0	0	0	0	5	0	0	0	5	5	5
HADHB	0	0	0	5	0	0	0	0	5	5	5
HAL	0	0	0	0	5	0	0	0	5	5	5
HAVCR2	0	0	0	0	5	0	0	0	5	5	5
HCRTR2	0	0	0	0	5	0	0	0	5	5	5
HECTD2	0	0	0	0	5	0	0	0	5	5	5
HEPHL1	0	0	0	0	5	0	0	0	5	5	5
HEPN1	0	0	0	0	5	0	0	0	5	5	5
HEYL	0	0	0	0	5	0	0	0	5	5	5
HGD	0	0	0	0	5	0	0	0	5	5	5
HHATL	0	0	0	0	5	0	0	0	5	5	5
HHIPL1	0	0	0	0	5	0	0	0	5	5	5
HHLA2	0	0	0	0	5	0	0	0	5	5	5
HINFP	0	0	1	0	4	0	0	0	5	5	5
HK1	0	0	0	0	5	0	0	0	5	5	5
HMGB4	0	0	0	0	5	0	0	0	5	5	5
HOXA1	0	0	0	0	5	0	0	0	5	5	5
HOXA7	0	0	0	0	5	0	0	0	5	5	5
HPF1	0	0	0	0	5	0	0	0	5	5	5
HRASLS5	0	0	0	0	5	0	0	0	5	5	5
HSD17B11	0	0	0	0	5	0	0	0	5	5	5
HSD3B1	0	0	0	0	5	0	0	0	5	5	5
HSP90AA1	0	0	0	0	5	0	0	0	5	5	5
HSPA4L	0	0	0	0	5	0	0	0	5	5	5
HTATIP2	0	0	0	0	5	0	0	0	5	5	5
ID3	0	0	0	0	5	0	0	0	5	5	5
IFI27	0	0	0	5	0	0	0	0	5	5	5
IFIT2	0	0	0	0	5	0	0	0	5	5	5
IFITM1	0	0	0	0	5	0	0	0	5	5	5
IFITM5	0	0	0	0	5	0	0	0	5	5	5
IFNK	0	0	0	0	5	0	0	0	5	5	5
IFT88	0	0	0	0	5	0	0	0	5	5	5
IGFBP2	0	0	0	5	0	0	0	0	5	5	5
IGSF10	0	0	0	0	5	0	0	0	5	5	5
IKZF1	0	0	0	0	5	0	0	0	5	5	5
IL13	0	0	0	0	5	0	0	0	5	5	5
IL19	0	0	0	0	5	0	0	0	5	5	5
IL1A	0	0	0	0	5	0	0	0	5	5	5
IL1RL2	0	0	0	0	5	0	0	0	5	5	5
IL6R	0	0	0	0	5	0	0	0	5	5	5
ING1	0	0	0	0	5	0	0	0	5	5	5
ING5	0	0	0	0	5	0	0	0	5	5	5
INSL5	0	0	0	0	5	0	0	0	5	5	5
INSM2	0	0	0	0	5	0	0	0	5	5	5
IP6K3	0	0	0	0	5	0	0	0	5	5	5
IRAK3	0	0	0	0	5	0	0	0	5	5	5
IRF2BPL	0	0	5	0	0	0	0	0	5	5	5
ISM2	0	0	0	0	5	0	0	0	5	5	5
ITGA4	0	0	0	0	5	0	0	0	5	5	5
ITGA7	0	0	0	0	5	0	0	0	5	5	5
ITGA8	0	0	0	0	5	0	0	0	5	5	5
ITGAV	0	0	0	0	5	0	0	0	5	5	5
ITLN1	0	0	0	0	5	0	0	0	5	5	5
ITPR3	0	0	0	0	5	0	0	0	5	5	5
IYD	0	0	0	0	5	0	0	0	5	5	5
KANSL2	0	0	0	0	5	0	0	0	5	5	5
KAZALD1	0	0	0	0	5	0	0	0	5	5	5
KCNC4	0	0	0	0	5	0	0	0	5	5	5
KCNE4	0	0	0	0	5	0	0	0	5	5	5
KCNJ5	0	0	0	0	5	0	0	0	5	5	5
KCNMB3	0	0	0	0	5	0	0	0	5	5	5
KCNS3	0	0	0	0	5	0	0	0	5	5	5
KCTD3	0	0	0	0	5	0	0	0	5	5	5
KDM4A	0	0	0	0	5	0	0	0	5	5	5
KIF15	0	0	0	0	5	0	0	0	5	5	5
KIF1A	0	0	5	0	0	0	0	0	5	5	5
KIF3C	0	0	0	0	5	0	0	0	5	5	5
KIF4B	0	0	0	0	5	0	0	0	5	5	5
KLHL5	0	0	0	0	5	0	0	0	5	5	5
KLRC1	0	0	0	0	5	0	0	0	5	5	5
KLRC4-KLRK1	0	0	0	0	5	0	0	0	5	5	5
KLRD1	0	0	0	0	5	0	0	0	5	5	5
KMT5B	0	0	0	0	5	0	0	0	5	5	5
KPNA1	0	0	0	0	5	0	0	0	5	5	5
KRT6C	0	0	0	0	5	0	0	0	5	5	5
KRT82	0	0	0	0	5	0	0	0	5	5	5
L3HYPDH	0	0	0	0	5	0	0	0	5	5	5
L3MBTL3	0	0	0	0	5	0	0	0	5	5	5
LBR	0	0	0	0	5	0	0	0	5	5	5
LCE5A	0	0	0	0	5	0	0	0	5	5	5
LCP1	0	0	0	0	5	0	0	0	5	5	5
LDLRAD2	0	0	0	0	5	0	0	0	5	5	5
LHCGR	0	0	0	0	5	0	0	0	5	5	5
LHX4	0	0	0	0	5	0	0	0	5	5	5
LIPA	0	0	0	0	5	0	0	0	5	5	5
LIPJ	0	0	0	0	5	0	0	0	5	5	5
LIPK	0	0	0	0	5	0	0	0	5	5	5
LMNTD1	0	0	0	0	5	0	0	0	5	5	5
LOC100130451	0	0	0	0	0	5	0	0	5	5	5
LOC100132813	0	0	0	0	5	0	0	0	5	5	5
LOC110117498-PIK3R3	0	0	0	0	5	0	0	0	5	5	5
LOC389602	0	0	0	0	5	0	0	0	5	5	5
LRP11	0	0	0	0	5	0	0	0	5	5	5
LRP6	0	0	0	0	5	0	0	0	5	5	5
LRRC24	0	0	0	0	5	0	0	0	5	5	5
[truncated: 6,470 more rows]
